# Supplementary material for: Enteric Phageome Alterations in Patients With Type 2 Diabetes
Source: Front Cell Infect Microbiol. 2021 Jan 22;10:575084. doi: 10.3389/fcimb.2020.575084 (PMC7862107; doi:10.3389/fcimb.2020.575084)
Supplement: Supplementary file 2 [file Table_1.xlsx]

## Sheet: A
phages	D01	D02	D03	D04	D05	D06	D07	D08	D09	D10	D11	D12	D13	D14	D15	D16	D17	H01	H02	H03	H04	H05	H06	H07	H08	H09	H10	H11	H12	H13	H14	H15	H16	H17	H18	H19	H20	H21	H22	H23	H24	H25	H26	H27	H28	H29
Acinetobacter phage 133	22	0	22	0	383	0	2	78	0	37	30	141	0	306	16	675	0	2	0	3	283	50	356	358	0	0	44	0	0	5	0	4	25	0	5	579	125	21	0	0	0	0	0	400	19	388
Acinetobacter phage Ac42	27	19720	66	1	1448	3	1129	507	20	9983	102400	31	28	1171	5719	24	1458	312	15537	247	72224	1368	7839	121	305	113	3860	1980	208	1227	16	296	12	0	1733	9909	55	3621	667	927	190	40	40	1546	2563	170291
Acinetobacter phage Acj9	0	0	416	1	3228	0	1	0	0	0	0	0	0	0	0	0	0	0	0	0	1	0	0	318	0	0	0	0	0	0	0	0	0	0	0	0	0	0	0	0	0	0	0	0	0	0
Actinomyces phage Av-1	9	0	0	319	0	3	0	2	0	0	0	4	0	0	4	0	0	0	8	0	6	0	0	0	8	2323	0	0	0	0	0	0	0	0	2	0	7	0	11	0	0	0	9	0	0	225
Aeromonas phage 65	0	0	0	2	4207	0	0	606	0	0	0	0	3	81	4	54	0	0	5385	0	4	0	0	4	0	0	0	0	0	0	0	0	16280	49491	0	0	0	0	0	0	0	0	0	0	0	0
Aeromonas phage phiAS5	0	0	231	0	1522	0	0	0	0	145	0	536	0	1719	0	1652	0	159	18	0	1	4	64	16	0	0	4	0	0	0	0	0	7946	518	176	6	4795	0	234	0	2	2	4	0	2687	4
Aeromonas phage PX29	0	0	0	0	6	0	0	0	0	0	0	0	2087	164	0	128	0	0	2	0	0	0	0	2	0	0	2	0	4	0	0	0	126	4	162292	31	373	0	1468	0	0	0	0	0	0	0
Aggregatibacter phage S1249	2231	0	2	0	0	2	0	0	3	4	17	0	340	0	2	0	0	15	0	0	204	4	48	2	2	439	0	16	0	917	0	16	0	0	4	6283	5859	7412	115	4	0	0	0	311	0	2
Bacillus phage 0305phi8-36	0	30	0	535	1803	737	0	149	0	186	127	1983	6	2592	23	6294	114	30	203	6	762	3402	236	8333	20	304	2569	123	48	24	6	65	8386	19832	144	194	790	258	2	14	2	10880	51	14074	10	8
Bacillus phage B103	0	0	0	0	0	279	0	1970	0	0	4	1203	10	0	0	0	0	0	0	0	42	0	4	0	4	306	3	30	2	0	0	12	93	9	1635	2	1	30	71	31	8	138998	51	28	598	34
Bacillus phage BCJA1c	6065	33567	336	1690	22409	10213	76	13164	3	227	3517	3519	824	23634	2448	229	28	8919	100727	352	139	2552	406	1641	2789	75322	3586	5956	43377	1885	60	14372	493	27	49	61546	34376	582	16906	4342	41	28476	1981	2711	4914	106092
Bacillus phage Cherry	0	0	0	0	0	0	0	22	0	22	0	12	146	14	0	1	10	4	32	2	841	46	420	164	0	149	773	38	4	104	0	0	274	146	1	0	0	160	0	0	0	0	0	1418	0	0
Bacillus phage Fah	0	0	0	0	0	2	0	6	0	0	0	8	0	0	2	0	0	0	0	20	0	0	0	0	30	0	12	0	0	2	58	0	0	0	0	23	79	1100	0	0	0	0	0	4	0	0
Bacillus phage G	1704	38685	172	1517	5655	637	1892	916	913	629	148	1625	1654	30868	444	67557	7395	829	1007	44	982	1281	1708	420	332	8409	1605	12184	307	586	323	345	215955	302069	543	1866	9105	1928	452	28206	196618	531	6104	20919	13865	17738
Bacillus phage Gamma	12	0	0	0	0	0	0	0	0	0	0	0	0	3	0	0	0	0	0	0	0	0	0	0	0	0	0	0	0	0	2	0	0	0	0	421	0	0	0	21	8	0	4912	2	0	0
Bacillus phage IEBH	14	6	244	4	23	1	194	719	2	8	19	3	6522	273	50	227	0	50	37	12	15252	548	264	4	2	29	45	218	0	32	0	70	113	90	4	4	17	0	8	0	0	0	0	79	12	0
Bacillus phage phi105	1345	20	5	341	185	761	839	678	42	29	115	4	13	1583	55	1153	451	105	25	32	0	179	560	416	100	898	30	1018	3003	102	1	206	346	200	13	713	9276	754	55795	8	14	4095	115	6177	151	9077
Bacillus phage phi29	0	0	0	0	0	235	0	2069	0	0	0	624	0	0	0	0	0	0	0	0	54	0	0	0	2	79	0	33	0	0	0	0	110	62	1064	532	2	12	38	23	16	78644	15	18	253	32
Bacillus phage SPbeta	892	43	1897	22	89333	51	2	30	11	1819	2722	4620	4415	4475	17	610	24	1157	81948	6555	13463	103	211	832	415	21	1171	833	4879	9619	2	5	10812	15807	951	538	207845	12700	2	80	17	89	47	47	3660	180313
Bacillus phage SPO1	0	125	2	0	245	0	0	4	0	478	244	66	4	284	2	69	10	0	350	0	0	7676	387	8	6	245	2395	8	0	0	0	0	14633	29905	205	0	0	0	0	20	0	0	0	0	0	0
Bacillus phage SPP1	0	0	0	0	0	0	0	0	0	0	0	0	0	0	0	0	0	0	0	0	0	0	45	0	0	0	0	0	0	0	0	0	0	0	0	6508	2	0	0	0	0	0	0	0	0	1737
Bacillus phage TP21-L	0	0	0	3	154	0	0	0	0	30	0	0	0	8	0	0	0	0	129	0	698	0	1	0	0	0	0	225	0	0	0	82	0	0	0	10	0	4	0	2	0	0	4152	16	0	0
Bacillus virus 1	17	47	33	16	13881	1773	6434	17619	7	2064	191	53	122	3650	93	1934	139	3060	16463	64	25083	2337	8399	32949	470	5216	1541	51	37748	3426	24764	3297	1569	48	5206	10991	252	53702	23725	1293	1102	2461	1472	4309	138	61471
Bacteroides phage B40-8	53824	9622	631	143947	13749	36657	2748	3543	2562	189245	135790	3389	1477	14687	8381	34160	4698	7642	6350	902	54650	337	6856	3457	44996	233	5136	7414	4028	27431	46533	4462	5215	887	702	41631	25804	36733	5820	986	7070	207979	871975	29227	9955	885902
Bordetella phage BIP-1	0	0	0	0	0	0	0	0	0	0	0	0	0	0	0	0	117	0	0	0	260	0	0	0	0	0	125	0	0	2	238	291	0	0	0	8	967	4	0	4	0	2	2	0	2	14678
Bordetella phage BPP-1	0	0	0	0	0	4	0	0	0	0	0	0	0	0	0	0	0	0	0	0	0	0	0	2	2	0	0	0	0	0	0	0	0	0	0	0	0	0	0	0	0	0	0	0	0	290
Brochothrix phage A9	6	0	177	0	0	0	0	6	0	0	0	0	0	18	0	0	0	71	0	4728	371	457	5733	0	2	0	81	71	0	26	0	169	422	394	13	0	0	0	54	50	0	2	0	80	0	0
Brochothrix phage BL3	551	0	0	161	35	1385	4	34	36	101	2	44	74	389	2	144	0	157	75	4	203	54	2398	1314	164	625	180	222	3133	46	0	31	208	22	511	5257	492	595	212	400	2	4670	6	20642	8821	2163
Brochothrix phage NF5	4	29	2	11	11	7365	138	1762	0	102	234	80	410	222	220	31	289	148	11626	7963	98	7294	18691	1362	1621	14567	14437	454	3964	228	2	1560	44022	75115	3115	9814	6425	509	439	1179	2973	119957	375	9189	160	58386
Burkholderia phage Bcep1	4	93	2	5	2	4	0	32749	28	2	0	0	30	23	0	2357	0	0	8	2	4	0	6	0	4	0	4	0	0	90	0	20	0	0	54	3874	4	0	4268	2	0	2	0	0	3164	2
Burkholderia phage Bcep22	0	2	0	8	153	151	0	19	12	33	5	14	37	1223	2	8894	177	4	4630	8	4	8	32	33	2	46	58	4	39	122	0	12	3527	491	67	2	4286	17	188	15	0	4	0	59	1432	52
Burkholderia phage Bcep781	0	0	0	0	0	0	0	0	0	0	0	0	0	0	0	0	0	0	0	0	0	0	0	0	0	0	0	0	0	0	0	0	0	0	0	0	0	3916	0	0	0	0	0	0	0	0
Burkholderia phage BcepC6B	0	0	0	0	1	0	0	0	0	0	0	0	39	0	0	0	2	0	0	5	0	0	0	0	0	0	0	0	0	0	0	1	0	0	0	0	2	2	0	0	0	656	0	833	0	0
Burkholderia phage BcepGomr	332	2	0	0	0	0	0	0	0	0	0	0	0	0	0	0	0	0	0	0	0	0	0	0	0	0	0	0	0	0	0	0	0	0	0	0	0	2	0	2	0	5851	2	2	0	0
Burkholderia phage BcepIL02	0	2	0	0	1826	0	0	0	0	0	0	0	0	0	0	134	0	0	8	0	0	2	0	0	0	0	0	0	6	0	0	2	0	0	0	0	8	8	0	0	0	6	0	8	0	0
Burkholderia phage BcepMu	241	6	105	4	82	17	0	2	0	1	0	6	0	0	31	0	0	8	7	1	5760	7875	3045	14	36	96	42	27922	0	1158	0	0	0	0	183	53	730	4	471	76	150	2	0	0	0	0
Burkholderia phage BcepNY3	618	0	316	0	1538	716	0	2557	597	97	411	40	160	1560	26	14795	52	245	68307	14	25	208	299	128	33	144	713	263	160	17	112	125	6920	3412	191	6	3568	3244	52	1127	19	381	41	8088	100219	10930
Burkholderia phage KL3	16	0	0	30	69	0	0	0	89	20	0	0	0	1478	0	5332	9	109	6	6	12	0	6	6	12	10	48	0	8	10	32	14	955	116	5	1953	92	0	2	5	0	0	325	24	0	2
Burkholderia phage KS9	4	1520	1	3	2	5	11989	5	2	0	0	0	0	0	0	0	3	5	16	9707	7	53199	18	18	0	3	4	0	4	6179	2	0	4	2	0	0	0	6	0	0	0	0	0	0	0	0
Burkholderia phage phi1026b	0	0	2	0	0	900	0	0	0	0	0	0	0	34	572	4	0	0	0	0	2	0	0	0	2	0	25	830	0	0	0	0	8	2	0	0	0	4	0	45	8	36	27	18	113915	142
Burkholderia phage phiE125	25	0	21	2	14	34	8249	0	0	0	0	0	0	26	606	10	0	2	0	290	8	3771	2	2	2	0	240	696	0	0	0	0	4	0	0	0	0	11	0	24	9	12	13	10	69336	1296
Burkholderia phage phiE255	80	0	113	10	143	596	2	0	195	49	4	213	9	9736	2	4392	407	26	53	8	5	6	57	8	2	32	126	1	20	5	6	24	5805	13850	12	71	7044	207	18	1682	0	5	39	118	2	15
Clostridium phage c-st	15	11730	905	6	15229	21193	6274	7180	68	11021	14344	22279	2018	6483	244	487	0	534	30667	12392	42101	14090	127	2797	65707	179	22715	1300	218771	742	14056	3355	11752	8689	1486	6908	65893	17007	1752	11360	392	16605	605	734	21310	89299
Clostridium phage phi3626	2	2766	6	2	967	4	0	178	8	1719	4	11	5	20299	2	1687	1066	8	24	14	4286	6061	24	183	18	18	43	133	6474	250	4	215	2633	349	198	16614	289	1850	4	124	2166	126	277	404	1273	177256
Clostridium phage phiC2	5113	1200	1710	78	6937	23194	155	11302	47	1073	121342	4700	387	7492	723	3188	1101	718	23687	217	5104	10437	7001	23420	516	6127	1845	90053	1046	114	149	1174	3972	2268	406	68500	19563	297923	49179	731	4520	20601	122	19143	35476	85117
Clostridium phage phiCD119	0	31	210	440	4836	158	5	5353	17	103818	1773	198	19	1095	442	340	10	222	692	141	7325	1562	659	11618	790	31284	19075	3919	1865	1276	392	840	205	40	26	3059	37	8750	358	5226	251	48	2591	4978	184832	71068
Clostridium phage phiCD27	4123	17406	247	3606	13055	5905	210	22041	140	89961	6830	2133	2370	22864	7073	406	1687	915	13938	575	23256	5209	1888	5221	13623	9006	7427	36079	18817	3590	4776	5307	6807	457	67	36982	13943	14817	137	21175	1959	32569	431	21227	7640	14821
Clostridium phage phiCD38-2	0	465	1621	185	252	8136	150	2419	4	6987	179	4805	164	7520	69	2055	474	257	101	71	101	805	4428	36735	606	670	45391	6744	5662	127	14	26925	1753	4672	766	20523	3581	4684	1121	530	12	29539	6096	17446	24739	9852
Clostridium phage phiCD6356	0	6	0	106	10264	0	2	1971	0	0	0	0	0	0	99	2	0	0	0	0	0	3148	12	0	52	5494	1540	6	20	0	0	361	209	4	0	0	25	8	0	0	0	0	0	98	0	0
Clostridium phage phiCP13O	10	2	10	9	20	2180	2	2	10	58	2	156	2	6	0	48	0	125	121	32	65859	151	15	650	21	116	424	4595	6	23	0	846	149	51	717	0	2	1992	99	3	2	4651	0	425	2	0
Clostridium phage phiCP26F	0	0	2	0	0	0	0	2	0	0	0	0	0	0	0	546	58	12	8785	4	2822	2	2	0	2	0	0	0	0	0	0	0	72	10	0	0	0	0	0	849	0	0	0	0	2	3
Clostridium phage phiCP34O	2	2	2	0	0	0	4	0	0	40	34	0	6	60	0	7	0	750	4	0	1980	4	2	0	2	0	54	2335	0	0	0	7	0	0	18	0	0	1611	0	0	0	0	0	933	2	58
Clostridium phage phiCP39-O	25	17927	566	274	370	4	85	66	32	105498	145	27	58	857	5100	325	47	283	716	138	16892	2258	2979	1541	2776	14089	1913	346	123	1373	29	1940	220	245	1161	26640	317	26601	93	7127	2	192	48	1130	841	47
Clostridium phage phiCP9O	0	0	0	0	824	0	0	1	1	146	149	0	87	0	368	25	0	2	50	0	0	0	4	4097	1404	25	0	3	0	1198	1543	0	24	8	0	5990	4	28	0	9	3	3	6	0	149	27276
Clostridium phage phiCTP1	131	50	29	2	2495	7359	0	1131	2	101	31	2147	1754	5642	540	1114	189	1	994	0	73	1096	4466	50	52	251	446	5832	103	4669	35	538	149073	27892	201383	9424	2046	1456	2637	286	1798	13340	16226	4223	22	26310
Corynebacterium phage BFK20	0	0	0	0	0	0	0	0	0	0	0	0	0	0	0	0	0	0	0	0	0	0	0	0	0	0	0	0	0	0	0	0	0	0	0	0	179	4	0	10	0	12	14	8	2	30026
Corynebacterium phage P1201	738	0	0	0	1011	177	0	0	0	0	0	58	0	0	0	0	0	0	0	0	29	0	0	0	0	0	0	53	0	0	0	0	0	0	2	0	1127	0	240	4	2	6	4	4	2	12323
Cronobacter phage ESP2949-1	2	2636	0	0	0	0	0	0	0	1	0	11297	0	0	0	0	0	0	0	2	0	0	0	2	0	0	0	0	2	0	3	0	0	0	0	0	0	0	0	0	0	0	0	0	2	1
Cyanophage 9515-10a	0	0	0	0	0	0	0	401	2	10	2	3124	0	4	0	0	0	2	590	0	0	0	3432	4	0	1	0	8	6	0	0	0	35	0	0	123	0	0	0	0	0	0	0	0	0	0
Cyanophage NATL2A-133	0	2	2	0	1225	0	5321	0	2	37	0	222	0	20	0	6	0	0	2	4	37	5969	0	4	0	64	3	0	0	5724	2	20	9	0	0	0	12	1	0	133	0	74	0	450	0	0
Cyanophage P-SSP2	0	0	0	0	58	0	2	0	0	14	0	2	0	273	0	618	0	0	38	0	0	0	15	2	0	0	18	0	0	0	0	0	50	6	0	0	22	0	0	0	0	0	0	0	0	0
Endosymbiont phage APSE-1	0	0	0	0	101	0	0	0	0	0	0	0	8	0	0	0	0	0	0	0	189	0	0	6	0	0	0	11	4	0	0	0	14	0	0	0	2	2	0	0	0	4	0	0	0	0
Enterobacteria phage 933W sensu lato	313	0	0	4	14	5855	280	965	1	115	20	2339	0	77	2	108	24	1	2	2	181	2	6	5	2	11	0	7	7449	154	0	2	14	0	0	4507	2	37	2	175	3154	55	63	26	55	102
Enterobacteria phage AR1	8	0	0	34	369	8	0	66	122	39	0	28	17	2294	2	9250	56	229	17	10	17	0	4	4	52	0	56	40	34	19	20	30	1739	340	12	4569	222	4	2	2	4	0	142	181	0	2
Enterobacteria phage BP-4795	2175	0	0	366	2	0	0	42	2	1147	1	2	0	13	2	1	2	0	0	0	0	8	0	2	0	21	0	0	2	11744	2	0	6	0	0	15	0	2	27	0	0	0	0	13	0	2
Enterobacteria phage Bp7	2	0	0	1	0	0	2	0	0	0	0	0	0	243	0	136	2	0	2	1	4709	0	0	0	0	4	2	0	0	0	0	0	2671	515	0	0	0	0	0	0	0	0	0	0	0	0
Enterobacteria phage CC31	0	0	0	2	0	4	0	0	0	0	73	356	8	0	4	0	0	0	0	0	20	0	17	0	20	3	0	9	0	0	2	20	0	0	2	0	628	2	0	12	816	0	0	0	21	0
Enterobacteria phage cdtI	98	0	42	4	4	5	20	1727	1	4938	7	2	14	18	128	103	18	0	0	0	0	3	0	1	0	11	0	0	0	26	8	1	4	0	0	5400	92	10	2	8	21	6	12	7	7	10
Enterobacteria phage CUS-3	18237	2	1066	2	9	8073	4	15832	2	5440	95	6	1	128	28	71	133	0	0	5	4	1274	0	38	4	196	21	57	42	2308	43	91	10	2	0	8	6	26	552	10	90	3	2	0	222	176
Enterobacteria phage EcoDS1	0	0	0	0	0	0	0	0	4	2	8	6	0	22	0	0	0	0	0	0	0	0	0	0	0	0	0	0	8	32694	10	2	0	0	0	0	0	0	0	0	0	0	0	0	0	0
Enterobacteria phage EPS7	0	0	0	0	0	0	0	0	0	0	0	0	4	4	0	0	0	0	137	0	0	0	0	0	0	0	1	0	0	0	0	0	12913	24155	0	0	0	0	0	0	0	0	0	0	0	0
Enterobacteria phage ES18	7169	27	19	4165	4	9600	137	2625	0	6550	30	578	3	17	65393	14	9	0	0	0	0	38	6	1830	0	28	0	10	2	16636	0	0	4	8	4	3616	8389	9	23	20	10	12	21	14	18	31
Enterobacteria phage HK022	31	0	36	213	17	0	0	677	4	2071	95	2	0	1240	0	2	0	0	0	0	0	30	29	46	0	23	0	0	2	17183	2	0	2	0	0	355	0	5	0	4	21	6	3	2	1	2
Enterobacteria phage HK97	3379	3	398	4883	8	938	15	9707	28	81743	335	26	83	73	4	57	0	4	2	2	664	40	197	345	10	930	11686	61	10	8254	856	10	8	1	4	21776	793	5286	55	25	160	4	1	1667	8	325
Enterobacteria phage IME10	53067	9	1769	9	0	8939	68	19516	20	41216	277	21	1	164	0	222	3	0	0	8	12	109	15	159	32	1065	0	43	6	3546	29	58	4	0	0	8	0	1020	947	12	96	0	4	0	6	10
Enterobacteria phage JK06	58	12502	0	2	0	2	2	41	2	0	0	3684	0	0	0	0	0	2	2	0	2	0	11	1	0	5	4	7	0	2	0	0	0	0	0	0	0	0	0	0	0	0	0	0	0	0
Enterobacteria phage JSE	0	0	0	0	0	0	0	0	2	0	0	4	0	418	4	1832	0	8	2	3	10456	0	2	0	0	2	0	2	0	0	0	0	12016	12992	0	0	0	0	0	0	0	0	0	0	0	0
Enterobacteria phage K1E	0	0	218	0	0	0	0	0	0	0	0	0	0	0	0	0	0	0	0	0	0	10	0	0	0	0	0	0	0	0	0	0	0	0	0	0	0	0	0	0	0	0	0	0	0	0
Enterobacteria phage K1F	642	1	0	0	0	2	1391	7	0	234	2	3	0	79	0	8	7	0	0	0	14	13	2582	0	8	219	1	0	471	0	0	201	0	2	0	0	7	0	3923	0	1	42	2	2	0	0
Enterobacteria phage lambda	1179	0	12	0	1	587	0	466	4	15022	76	3	0	59	2	294	16	0	2	0	0	4	1	5	0	81	0	3	2	5965	8	1	0	0	0	6	0	2	4	21	2537	0	2	0	10	8
Enterobacteria phage Min27	0	0	0	0	0	0	0	0	0	0	0	2	0	6	0	59	0	0	0	0	0	0	0	0	0	0	0	0	0	0	0	0	0	0	0	0	0	0	0	10	98	0	2	0	4	8
Enterobacteria phage P1	36	3	0	33	6	2692	2	8840	6	25135	13	10	18	377	36	702	28	2	0	0	1	21	0	2	2	52	0	6	19	15	2	7	51	0	0	0	19	17	58	292	2206	29	44	8	157	190
Enterobacteria phage P22	0	0	40	1	1094	231	0	2538	0	547	2	6	9	4	0	0	0	13	5294	0	5	26	4886	6	0	0	0	68	4201	2	2	365	0	0	1343	1	1	53	0	1	4	2	0	915	0	608
Enterobacteria phage P4	0	0	0	0	108	0	0	0	0	0	0	0	0	1	2	0	0	0	0	0	0	26	6	0	0	22	0	0	0	198	0	0	0	0	2	12784	5	1	0	0	0	0	0	0	0	0
Enterobacteria phage phiEcoM-GJ1	0	0	0	0	0	2	0	0	0	0	0	0	0	0	0	0	0	0	4	0	0	0	0	6	0	0	0	0	0	2	0	0	0	0	0	0	32	177	0	37	11	224633	43	52	32	48
Enterobacteria phage phiP27	20	0	2	0	0	0	0	740	0	83	66	4	0	0	0	0	2	0	0	0	0	6	2	23	4	26	0	0	0	2214	0	0	0	0	6	7852	3926	4	0	0	4	4	0	2	0	0
Enterobacteria phage RB16	2	0	0	0	0	0	0	0	0	0	0	4	0	0	0	0	0	0	0	0	0	0	0	0	0	12	0	0	0	4	0	0	0	0	0	125	5832	0	0	0	0	0	2	0	0	0
Enterobacteria phage RB43	8	331	1	0	330	20	0	1	0	12	0	121	19	1795	0	10210	9	0	22	0	1	64	10	8	2	4	273	0	2	6	78	4	753	47	0	2	2462	2	2	0	0	0	28	34	0	2
Enterobacteria phage RB49	189	7068	0	0	0	0	0	60	0	0	0	0	0	0	0	0	0	14	2	0	2	8	21	15	2	10	3	10	0	0	0	0	0	0	0	0	0	0	0	0	0	0	0	0	0	0
Enterobacteria phage RB69	0	0	0	0	0	0	0	0	0	0	0	0	0	0	0	0	0	0	0	0	0	0	0	0	0	0	0	0	0	0	0	0	0	0	0	0	0	0	0	0	200	0	0	0	184	0
Enterobacteria phage RTP	534	34750	3	8	2	4	10	194	2	0	2	3239	0	0	0	0	0	13	8	6	4	4	25	32	4	34	2	22	0	0	0	0	0	0	0	0	0	0	0	0	0	0	0	0	0	0
Enterobacteria phage SfV	0	0	2	0	0	4647	0	0	0	2093	34	0	0	17	0	8	0	0	0	0	0	6	0	0	0	0	0	2	0	1	1	0	0	0	0	0	0	28	10	1	2	0	0	0	0	0
Enterobacteria phage SP6	0	0	0	0	0	0	0	0	0	0	0	0	0	0	1589	0	0	0	0	0	0	0	0	0	0	0	0	0	0	0	0	0	0	0	0	0	0	0	0	0	0	0	0	0	0	0
Enterobacteria phage ST104	746	0	0	0	0	0	0	0	0	3999	0	1	0	2	0	0	0	0	0	2	0	0	0	0	0	0	0	0	0	0	0	0	0	0	0	0	0	0	0	0	0	0	0	0	0	0
Enterobacteria phage T1	106	10133	0	0	0	0	2	22	2	0	2	4747	0	0	0	0	0	8	4	4	4	2	12	4	0	6	0	4	0	0	2	0	0	0	0	0	0	0	0	0	0	0	1	0	0	0
Enterobacteria phage T4 sensu lato	2	4	4	86	6	52	2	4	2	44	4	10	36	128	36	72	723	6	4	0	0	0	8	0	514	8	7	61	6	0	4	6	43	6	2	7606	67	355	457	10206	83168	309	1152	362	8597	5586
Enterobacteria phage T7	0	0	0	0	0	0	0	0	0	0	0	0	0	0	0	0	0	0	0	0	0	0	0	0	0	0	24	1062	0	0	0	0	0	0	0	0	0	0	0	0	0	0	0	0	0	0
Enterobacteria phage TLS	454	81776	5	14	2	8	10	337	4	2	4	35993	0	4	0	0	0	9	7	8	12	12	74	46	8	38	22	49	8	4	7	0	2	0	0	0	0	0	0	0	0	2	0	2	0	0
Enterococcus phage EFAP-1	0	0	0	0	0	0	0	2	0	0	1	2	0	0	0	0	0	2	2	0	0	6	24955	4	1	2	2	6	0	184	0	0	0	0	0	0	0	0	0	0	2	2885	0	4	0	0
Enterococcus phage EFRM31	10853	738	31	3	2	0	1	1539	41	21719	4553	54855	575	1840	33	0	247	33	798	964	147	7	25901	210	1364	18	78	18654	3951	265352	155	100	2481	1100	0	287	0	2048	0	0	2241	0	0	0	0	3
Enterococcus phage phiEf11	10	88	19	73018	261	124	27	398	581	9	940	63833	0	9	7570	19	441	246	69	10	7787	47	17866	510	3441	424714	865	47	15618	45	3082	11989	32	0	172	9045	56	36	0	66	2967	16387	233	42212	55570	4422
Enterococcus phage phiEF24C	0	1	3	0	158	22	3	4176	0	674	547	2	9	6	0	6	54	3	66	2	2	1896	776	30	83	4	1	77	674	198	50	29	22	36	38	20	2963	55	4	12187	939	140	5	6637	6	6298
Enterococcus phage phiFL1A	0	0	8	172	0	3	0	14	0	0	129	20	0	1	0	0	21	6	10	0	0	227	9164	4228	23859	560	17	8728	0	64	0	0	0	0	0	4063	17	12	0	418	6	18823	27	10312	15	215
Enterococcus phage phiFL2A	0	0	4	10	650	0	2	2	0	4	13	38	0	130	1426	33	27	137	2	429	8	5341	1355	144	34	7071	440	19883	1043	30	4197	43	242	72	4	4771	4	434	2	5524	2351	8074	74	3133	171811	10156
Enterococcus phage phiFL3A	53	9	886	96	19630	42	5	66	40	18162	336	3617	1774	4977	18063	395	9	685	2163	8	54	12446	4157	948	115	10209	2165	13092	41	3391	2	8	9	4	300	9531	58345	249	533	286	2	44864	1314	8075	281	229
Enterococcus phage phiFL4A	2	0	55	388	13489	0	2	254	6	171	1527	23438	1277	1741	0	14	14	32	28	2	52	1752	15854	58085	1056	4808	109	4789	2838	6207	6	575	14	0	398660	13483	10659	15349	21228	369	117	4482	21	23909	59614	18568
Erwinia phage phiEa104	0	0	0	0	0	0	0	0	0	0	0	0	0	130	0	0	0	0	4	0	0	4	0	0	0	0	0	0	0	0	0	0	180	4	0	0	0	0	0	0	0	0	0	0	0	0
Erwinia phage phiEt88	12	30	27	31522	4	31	2	25956	0	16	26	2	2	937	0	1685	66	0	13	2	2	6	10	1372	20417	48	12	6	0	0	4	26	18	2	18	80	4	816	410	181	2	12884	22	14715	4	87
Erwinia phage vB_EamM-M7	0	0	0	0	0	20	0	0	0	0	0	0	4	0	0	0	0	0	0	0	0	0	0	6	0	0	0	0	0	2	0	0	0	0	0	0	269	503	0	141	50	656605	123	94	74	156
Erwinia phage vB_EamP-L1	0	1	0	0	2	0	0	0	0	58	0	0	0	0	0	0	180	0	0	2	202	3	0	2	9	1577	99	12	0	0	524	295	0	0	328	0	574	2	0	0	0	0	0	1555	0	2
Erwinia phage vB_EamP-S6	0	4	0	1	96	0	4	0	0	2	0	141	0	852	0	0	2	6	6	0	6	2	4	4	4	6	96	55358	0	0	0	0	0	0	4	4	2254	53	0	0	6	0	1350	0	0	2
Escherichia phage HK639	10639	0	35	5	0	0	0	524	2	16527	81	7	0	8	0	0	0	0	0	0	0	8	47	2	0	29	0	54	3	2380	2	0	6	0	0	0	1	0	201	0	29	0	0	0	0	4
Escherichia phage HK75	4596	0	678	4	7	12038	145	15086	9	29874	157	12	7	60	0	12	1	34	1	3	105	106	2	40	7	518	0	2	5	3033	25	9	7	0	0	34	1934	33	400	7	19	0	0	0	0	2
Escherichia phage K1-dep(1)	0	0	0	0	0	0	0	0	28	0	12	64	0	0	0	0	0	0	0	0	0	0	0	0	0	0	0	0	30	30	139030	6	0	0	0	0	0	0	0	0	0	0	0	0	0	0
Escherichia phage K1-ind(3)	0	0	0	0	0	0	0	0	4	2	2	12	0	0	0	0	0	0	0	0	0	0	0	0	0	0	0	0	4	2	25340	0	0	0	0	0	0	0	0	0	0	0	0	0	0	0
Escherichia phage N4	0	18	10	0	130	0	0	0	0	0	0	954	0	78	107	1686	0	0	2	0	47	0	0	465	26	5630	0	314	0	231	2	0	22	14	228	0	0	0	146	0	0	0	0	0	0	0
Escherichia phage phiV10	87	16	0	0	12	269	688	97	4	3337	105	114	330	994	76	0	608	110	28	9	204	265	95	2543	98	2994	0	8	3430	8	19	14935	138	10	4	52	3459	18459	17902	19	13837	6700	24	4967	63	1308
Escherichia phage vB_EcoM_ECO1230-10	0	0	0	0	0	0	0	0	0	0	0	0	0	5	0	2	0	0	0	0	0	0	0	0	0	0	0	1	4	0	0	0	11	2	0	42	1816	0	0	0	0	0	0	2	75	0
Escherichia phage vB_EcoP_G7C	0	0	0	0	0	2	0	0	0	0	0	0	0	0	0	0	0	0	0	0	0	0	6405	0	0	0	0	0	0	0	0	0	0	0	0	0	0	0	0	0	0	0	0	0	0	0
Flavobacterium phage 11b	0	1291	50	0	9	0	0	6	4	31528	8215	4	0	361	1166	1	312	116	0	10	46	0	17	784	3	0	44	991	18	23816	16	0	146	53	0	0	0	3443	29	0	3075	2	2	44	35	1147
Geobacillus phage GBSV1	1603	4	22	1	21	5265	0	4453	4	838	10	19	2	7901	26	44	8	37	7266	8	4	9582	1581	3402	4728	58	221	989	9905	3928	25	1051	142334	2667	707	2795	33	1083	15557	307	0	2	38	4277	305	3
Haemophilus phage Aaphi23	34	0	60	0	0	0	0	0	0	0	0	0	218	0	3	0	0	0	0	0	0	0	17	0	0	2	0	4	0	0	0	2	0	0	0	127	627	18	0	0	0	0	0	76	0	0
Haemophilus phage HP2	0	0	0	0	0	0	0	0	0	0	0	0	0	122	0	0	0	0	4	0	0	0	0	0	0	0	0	0	8	0	0	0	0	0	0	0	0	0	0	2151	2	2	2	0	0	4
Haemophilus phage SuMu	0	1178	73	0	82	0	0	0	0	2	7974	0	0	588	0	648	230	612	45	0	0	0	12	0	10	2	81	0	26	2	0	0	108	29	0	0	28	3	0	12	6254	8	6	7	1	22795
Iodobacteriophage phiPLPE	0	10173	2	1	0	0	0	78	42	62	8	18	0	19347	0	0	2	70	28	2	42	126	240	14	14	21	2	61	16	10	12	16	2	0	0	0	0	0	0	12	55	0	0	0	1	0
Klebsiella phage K11	98	4	0	193	0	4	0	354	0	148	14	34986	8	0	0	0	0	0	8	2	0	0	2	242	0	2	0	0	6	8	2	0	0	0	6	116	18	0	0	4	0	0	2	0	2	0
Klebsiella phage KP15	0	0	1	0	5692	14	2	0	6	8	60	17208	0	404	0	1304	16	8	38	0	2634	34	7	4	115	6	88	134	65	2	0	17	248	6	7	2	6435	18	0	2	1746	6	114	16	23	0
Klebsiella phage KP34	60277	1066	11281057	1390	920	1038	762	632	304	341	2847356	476	0	0	0	0	2	0	0	1169	1352	0	0	0	0	0	0	0	380	308	377	4	0	0	0	0	0	4	0	12	115038	9	17	4	5	21
Klebsiella phage phiKO2	2551	18002	50	0	287	0	2	48	0	0	0	0	15	515	75	2	6	12	1	2	2	6409	6	13	0	6	3	12	0	0	0	0	2	0	0	1254	64	0	0	0	4	0	0	0	0	0
Lactobacillus phage A2	1675	7	6	79775	6	1	443	68	2981	1281	118	16	828	0	0	0	4	2	0	16	7	0	8981	5	68	106	3	2	0	14	14	0	9	0	342	2	1559	76	108742	27	20615	13918	40	3315	12	1015
Lactobacillus phage c5	1215	2	19	25	263	9803	4090	86	39	2282	14070	11	25	403	275	78	34	10	275	15	121	13993	383	135	3245	630	5237	90227	9924	23	4	810	181	142	5	2197	16	3777	18997	33	3	8	5	2436	7433	5655
Lactobacillus phage Lb338-1	1751	4	0	1	393	4	0	461	9602	29	72	2	0	702	41	11	0	2	519	2	2474	0	21	885	1475	2	1853	2909	0	0	4	1410	57485	1125	10	0	1145	169	0	0	0	2945	848	142	75	263
Lactobacillus phage LBR48	2956	523	16	0	2	6	0	891	0	0	0	2	12	1349	3	4	0	61	10	2	8	9	838	584	12	100	2462	20	0	4	5	8	190	37	19	10	2687	2895	61	0	64	2	0	73	2	11
Lactobacillus phage Lc-Nu	120	2103	36	65618	68714	1599	2018	12478	962	12060	963	2977	660	4008	1	42	4	3	785	1359	267	22397	246	260	274	1792	25139	221	63	39	48	704	94870	23857	854	1035	6228	16135	92663	1451	2238	25	232	236	1092	16943
Lactobacillus phage LF1	102	0	51	7227	3	3	93	0	3140	4	12816	29121	444	3648	16	0	31	53	14776	3	946	2543	13476	222	101	12726	27	619	9	201	6	292	10285	2416	0	2119	2	280	0	701	3675	2285	47	8954	886	153128
Lactobacillus phage LL-H	12616	2	2	5276	156	20	2	0	18	2	130	24479	0	0	0	0	0	0	0	4	45	0	0	135	0	0	0	0	10	4	0	0	0	0	42	0	2	2830	1076	0	674	1266	2	0	0	0
Lactobacillus phage LL-Ku	0	71	3	2	4039	0	0	397	18	3	240	264	7	1	528	2	0	16	44	2	47	8	287	201	6	1539	218	1263	143	131	14	23	6	2	6	3465	0	93314	113	28	90	273	12	48	780	26
Lactobacillus phage LP65	4	203	142	0	262	87	3	692	6	19925	1155	27	13412	7014	2633	6	8	6	2201	2	6209	17983	673	412	245	145	241	37	7	39	21	149	12	5	8	2746	727	50804	33	161	9	61869	775	1011	29	11402
Lactobacillus phage Lrm1	718	13233	5627	7750	7421	10701	306	1884	49	188555	22336	1757	185	12699	612	6084	916	248	43007	385	36229	24256	44832	46984	1147	14359	7520	1381	705	2624	2739	13522	2434	637	1961	12650	1386	108543	11796	3553	15142	14067	1846	17976	290695	11896
Lactobacillus phage Lv-1	761	2593	1638	177851	69	134	100	174	11	736	51673	48	1106	9473	0	22	20	245	4684	45	2868	15696	28902	661	604	53415	29489	343	12700	89	42955	70284	2272	747	2	0	3	45	6	484	1988	11	14	39751	5415	40787
Lactobacillus phage phiadh	1307	0	0	2	1	2	2	0	0	0	11	0	0	0	0	0	0	0	0	0	0	0	0	16	0	0	0	0	0	0	0	0	0	0	0	0	0	0	0	0	0	207	0	0	0	0
Lactobacillus phage phig1e	2116	292	31	53	2706	13	63	35439	13	30453	2056	45214	7	1624	5	1819	16	59	14530	7757	1521	4616	12289	499	8765	12964	752	2142	19739	2208	627	1120	4264	809	48	229	1401	49368	16	3722	1201	1113	704	2127	524	2779
Lactobacillus phage phiPYB5	10	4	275	3	205	95	4	252	2	7725	2	4	34175	6	77	14	0	215	120970	2	13788	694	28076	279	33	662	162	28	1180	8	1	816	306	165	45	8527	15	170	0	3258	215	23533	9761	124	18	3744
Lactobacillus phage Sha1	0	0	0	0	0	0	0	1	0	0	0	0	0	904	0	0	0	0	0	0	0	1	4	4586	0	0	6	7788	0	0	0	0	2280	2794	0	0	0	2	0	0	0	0	0	338	0	0
Lactobacillus prophage Lj928	37	28	107	21	3924	18487	19	894	56	51	2749	1664	0	711	427	63	455	631	3064	109	196725	2928	616	162	65	1189	27629	4638	24	539	20	35171	335	159	0	1501	2240	26	0	35	122	1269	19	8477	1664	36
Lactobacillus prophage Lj965	0	4	0	1	0	1	9	81	0	2	0	10	0	2	0	0	0	10	22	8	7584	6	0	44	0	0	97	1	1	2	0	94915	0	0	0	0	0	0	0	2	0	0	0	53	2704	2
Lactococcus phage 1706	3848	0	177	0	0	0	0	541	0	0	0	17	0	14	98	0	0	2	0	2	0	4	2	0	379	6327	0	86	375	45	0	28	0	0	0	223	33	506	86	6	4	1936	4	58	156	4822
Lactococcus phage 936 sensu lato	6	29	2	9	55	18673	0	548	6	1072	222	3132	694	2266	3	37	0	66	460	9	6	10937	759	19525	15	33	3165	1248	4240	408	60	2573	123	19	484	4606	18768	7657	900	1729	5793	1988	34	5647	9610	64214
Lactococcus phage 949	1	18	437	2	8268	0	148	868	4	2	2	717	8	527	4	637	2	621	0	0	0	262	5	8075	11	12	5360	11967	0	11232	563	0	48	82	16	22943	86494	33	0	6	0	2	2	2890	0	7449
Lactococcus phage bIL285	334	0	0	53	15	0	0	2	28	0	2	0	0	1	16490	32	4	505	13539	26	0	18976	3	4	4	4	44	7303	0	1060	142	3092	0	0	0	0	0	0	6	10	4	2	3235	29	10722	10
Lactococcus phage bIL286	2	0	8	20938	0	30	2	2	0	26	0	2319	2	2	0	0	0	1	524	0	0	82	4	0	18639	48	0	0	0	0	0	0	0	0	1066	2	7	5	15728	1177	2	14075	2	4300	0	12
Lactococcus phage bIL309	6101	0	0	2	168	2	0	2	0	12	2	26	13121	4	2	15	0	29	150	11	9076	0	8	6	700	9	12	7939	5020	3	20	734	0	2	0	1790	3808	12548	0	3274	5813	10	16	391	10	950
Lactococcus phage BK5-T	0	0	0	6	0	0	0	0	0	0	0	0	0	0	0	0	0	0	0	0	0	0	0	0	0	0	0	0	0	0	0	0	0	0	0	0	0	0	0	0	0	10	0	298	0	1186
Lactococcus phage KSY1	2	0	0	2	0	2736	0	3	0	0	0	2334	9	44	4	0	10	2	3	0	749	13	546	169	229	2	22455	4	0	2	0	0	0	0	558	0	4	0	0	5	313	2	2	110	5	17
Lactococcus phage P335 sensu lato	0	0	0	0	8	0	0	0	4	0	0	0	0	0	0	0	0	2	0	0	0	0	0	0	0	0	4	0	0	0	0	0	0	0	2	236	0	2	0	0	0	7030	2	0	59	6
Lactococcus phage phiLC3	245	1224	8	0	560	186	20	0	141	4	4	803	70	6	6	722	93	6	35	244	14	11033	1312	18	58	81	16	10955	52617	95	30	1	506	206	65	32284	2836	35411	606	323	107586	1808	7006	821	203	104
Lactococcus phage r1t	120	0	2	0	0	0	0	196	0	17	2	10	12	1783	0	0	0	0	2	0	0	1	3860	1003	2022	4	5	36	2968	0	0	848	10	0	4	302	11	10	1613	1222	17	12077	8	41	185	37565
Lactococcus phage TP901-1	1807	0	3	226	0	4	33	1015	6	7378	388	781	3	15302	10	16	91	2	19	19	49	46	8257	15	7	6	42	9241	1848	58	5	29	375	628	21	32499	1709	123	105	19	158	59405	558	14777	312	2218
Lactococcus phage Tuc2009	27	4654	628	321076	6584	17	510	10092	11	318	48475	7121	11309	10584	0	178	249	235	11999	25	326	13057	76791	23580	2367	233271	1517	114060	10793	2620	1090	7099	20022	2101	781	5295	49	15448	0	33244	6109	149	1030	45051	97494	122458
Lactococcus phage ul36	79	2931	2127	469	1751	188	1427	7606	109	246	7756	2526	352	60829	589	659	2	25	149	126	218	1175	6210	2568	292	8917	5908	162292	310	860	102	1328	208	30	997	4442	1839	294050	970	28484	2700	16650	149	1497	384	3352
Listeria phage 2389	0	0	0	0	2195	0	112	0	0	0	0	276	0	0	0	0	0	0	0	0	53	0	0	0	6	408	22	0	0	2	0	2830	0	0	0	0	0	0	68	2	0	0	0	0	0	0
Listeria phage A006	13	3800	48	1566	5391	294	314	183	24	1179	102	19757	4667	18685	330	110	24	554	31918	10	11831	27092	26105	34	253	19319	677	21565	32714	7103	114	228	13807	1856	526	8040	17488	118	50	1523	5383	1606	145	1377	1020	17666
Listeria phage A118	10478	1	0	42	7608	2364	4029	270	85	3226	16	6981	2	712	171	364	43	4	836	0	1298	137	331	410	114	77	10987	78	16291	152	7016	834	43777	82305	60	2315	1055	7357	761	661	37	9955	6	10	4	3
Listeria phage A500	0	2	244	2	0	0	0	11562	0	699	0	11	0	20	0	112	0	3	102	1	0	2	5625	22	0	34	0	0	0	1009	2	0	0	0	0	0	0	4868	0	127	0	0	355	2	1	0
Listeria phage A511	28	0	0	74	44	286	2	0	14	2	0	0	0	585	0	1624	20	14	61	7	40	8	5246	610	1515	8	47003	323	10	6	28	624	396	38	2	450	104	172	0	3792	2	0	32	1200	7463	8
Listeria phage B025	0	2	0	0	94	79	0	2	0	4	0	8	0	293	0	107	0	2	8	4	2668	50	2	2	0	0	2	6	0	0	0	2	17	0	0	0	0	743	8	0	0	1320	0	0	0	0
Listeria phage B054	2235	4	16	107	0	46	0	70	46	0	0	15617	40	20	6	151	16	127	6	30	0	46	1552	5	44	3521	0	0	4235	2	1	7546	77	4	609	0	10	7	36966	8	8	9	31	17805	33451	516
Listeria phage P40	0	0	0	0	0	0	0	0	0	0	0	0	0	0	0	0	0	0	0	0	0	0	0	0	0	0	0	0	0	0	0	0	0	0	0	0	0	0	0	0	3070	0	0	0	0	1
Microbacterium phage Min1	12	35359	10	145714	30131	821	343	65	0	89	9	4825	464	0	0	200	0	0	12	16	10	4	0	33	6587	19	2	225	2	12	1	2406	1907	16	1854	63	5707	45281	26417	24	5281	24	22	35	12	16
Mycobacterium phage 244	0	0	0	0	54	1298	0	0	0	24	0	0	16	174	16	20	10	0	820	0	0	10	4	0	3	76	574	4	238	5	154	0	95139	194073	0	0	38	2	0	2	1407	1	60	29	730	0
Mycobacterium phage Babsiella	13509	20	2	2	0	0	9	2	0	0	0	5	0	0	0	0	0	0	0	0	1	0	0	0	0	0	0	2	0	0	0	0	0	0	0	0	0	0	0	0	0	0	0	0	0	0
Mycobacterium phage Bongo	0	0	2	4	0	0	1	1	0	0	0	0	0	0	0	0	0	14	16	0	8312	17	26	112150	18	25	39	27620	0	0	2	0	0	0	0	0	0	0	0	0	0	0	2	0	0	2
Mycobacterium phage Bxz2	0	0	0	0	0	0	0	0	0	0	0	0	0	0	0	0	0	0	0	0	0	0	0	0	0	0	0	0	0	0	0	0	0	0	0	0	0	494	0	0	0	0	0	0	0	137
Mycobacterium phage Charlie	0	0	0	0	1129	0	0	1	0	0	0	0	0	33	5	2	14	2	0	0	166	8	4	64	4	0	11	0	0	0	0	0	0	0	9	104117	36	0	0	4	71	545	0	0	1	0
Mycobacterium phage Che12	0	0	0	0	0	0	0	0	0	0	0	0	0	6	0	4811	0	0	0	0	0	0	0	0	0	0	0	0	0	0	0	0	13	2	0	0	0	0	0	0	0	0	0	2	0	1
Mycobacterium phage Cjw1	0	5290	0	2729	17573	19	2	0	16	36	0	463	0	783	2	966	6	50	20	10	36	143	125	9	2	10	24	25	11	12	4	10	6572	22257	2	113	33	51	0	49	323	0	6	2	16	21
Mycobacterium phage Courthouse	0	2	0	13	21	0	0	0	0	2	0	18	0	5690	0	120	0	0	236	0	0	2	0	0	4	56	0	0	1	0	0	2	208	29	0	0	1	0	0	0	0	0	0	30	0	108
Mycobacterium phage DotProduct	2	2	0	7	54543	0	2	54	0	0	0	2	0	2	0	104	0	0	0	6	10	0	0	0	0	0	0	0	0	0	0	0	5213	66	0	0	0	0	0	2	0	0	0	0	0	0
Mycobacterium phage DS6A	0	0	0	0	0	0	0	0	0	0	0	0	0	0	0	0	0	0	8	0	0	2	0	0	0	0	0	0	0	0	0	0	0	0	10	0	1429	0	99	0	0	0	0	0	0	0
Mycobacterium phage GUmbie	0	0	7	0	96	16	0	49	8	4	2894	42	36	729	14	103	0	16	0	6	10	37	3472	180	35	1	10	0	265	0	21	433	16	0	3	1042	123	2	26	442	2	892	139	988	1149	8
Mycobacterium phage Halo	21152	6	0	6	2	72	0	0	0	0	0	115	0	4	2	0	0	22	0	5	2	0	11	48	5	44	0	136	0	0	0	0	0	0	0	62	0	266	0	1	0	0	4	2831	0	4
Mycobacterium phage Kostya	0	0	102	0	2	0	0	0	0	0	0	0	0	52	0	0	2	0	4	0	0	0	0	0	0	0	0	834	0	0	0	0	11011	3243	0	0	0	0	0	0	0	0	0	0	0	0
Mycobacterium phage L5	0	0	2	0	0	0	1604	0	0	0	0	0	0	0	0	0	0	0	0	0	0	0	0	0	0	0	0	0	0	0	0	0	0	0	0	0	0	0	0	0	0	0	0	0	0	0
Mycobacterium phage Lilac	0	22	0	0	70	0	0	0	0	118	22	4	0	68	0	0	0	0	72	0	0	614	12	0	0	0	0	0	0	0	0	0	0	0	22	0	0	0	0	0	0	0	0	0	0	0
Mycobacterium phage LittleE	0	0	0	0	10	0	0	0	0	6	0	0	0	7	0	0	0	0	0	0	0	0	0	0	0	0	0	0	0	0	0	0	573	361	0	0	0	12	0	0	0	0	0	0	0	0
Mycobacterium phage Optimus	0	11	0	0	6	3095	1015	16	0	19	73	5	1	114	0	994	0	25	14	2	2	32	0	6	16	85	1311	36	29	0	0	73	766	52	8	236	50	2	0	4	0	0	280	839	0	0
Mycobacterium phage PackMan	0	0	0	0	100	0	0	0	0	0	0	2	0	0	149	0	0	0	23	0	91	4537	309	6	0	0	119	2	0	12	0	0	5	2	0	0	0	4942	0	0	0	1	4	4	6	6
Mycobacterium phage Porky	0	0	0	8	25	200	0	0	4	29	1	62	18	6271	4	4160	69	16	750	0	0	0	4	8	7	5	149	4	8	0	2	15	85943	166502	0	368	788	10	0	0	0	0	12	108	0	2
Mycobacterium phage Rakim	0	0	2	2061	17425	0	0	2	0	0	0	6	0	2718	0	30	0	0	0	0	2	0	0	0	0	0	0	0	0	0	0	0	1202	8	0	76	0	26	0	0	0	0	0	0	0	0
Mycobacterium phage Ramsey	0	0	0	0	0	0	0	0	0	206	0	0	2632	0	0	0	0	0	0	0	0	0	0	0	0	0	0	0	0	0	0	0	0	0	0	0	0	0	0	0	0	0	0	0	0	0
Mycobacterium phage RockyHorror	6	2	58	7	788	85	13	470	0	2914	29	233	6	7006	16	247	6	235	26106	35	1388	19008	15644	427	73212	148	132	28	678	33	32	360	30437	6737	23	158728	9726	29	435	1980	591	2205	27	55	17	30702
Mycobacterium phage Thibault	0	102	2	24	6062	67	0	4	0	673	297	80	14	7700	14	1018	42	3	1961	0	1082	8857	443	30	2	470	6601	11	8	0	0	20	173388	434928	343	193	3816	503	0	0	0	26	0	116	0	0
Mycobacterium phage Toto	0	4334	0	2	108	3	0	4	11	192	64	35	4	9657	0	238	11	30	106	4	14	970	132	10	12	4	0	26	16	5	12	10	0	1	30	0	0	0	0	19	240	0	3	0	23	10
Mycobacterium phage Trixie	316	2	0	0	25	3901	0	0	8	8	8	12	0	0	0	0	28	0	3	0	2	4	0	6000	24	77	6	295	8	21	62513	3	0	0	2	0	131	44328	258	40	12	34	33	1344	16	48
Myxococcus phage Mx8	0	0	0	0	4	0	0	599	0	0	0	637	0	0	730	15	0	2	15	0	10	0	537	0	0	0	347	227	0	0	7	0	4	0	29	4	6364	50	96	3	0	0	0	769	3035	10261
Pantoea phage LIMElight	3	4	5	5	3	6	5	25524	46	33	39	700	0	2105	0	0	0	10	6455	8	3	2	2	0	308	2	0	1	370932	36	52	0	0	0	0	0	0	13	0	1442	3	20	10	52166	9	5556
Prochlorococcus phage P-HM1	0	4	472	3082	47	12	0	8	0	29	2	17	4	3056	0	0	0	36494	0	4	4	10	6	4	8	2	9	1104	440	0	54	0	1259	91	0	0	363	0	0	3	16	32	0	1369	0	52
Prochlorococcus phage P-RSM4	0	0	0	0	10	0	0	8	0	4	0	0	0	4	0	1304	0	0	0	0	0	0	0	0	0	0	0	4	2	40	0	0	6	0	0	0	0	0	20	0	0	0	0	0	0	0
Prochlorococcus phage P-SSM2	240	299	252	859	525	420	110	238	926	319	157	622	903	5001	578	19300	12657	168	250	6	4	114	232	178	873	338	1491	588	240	358	735	522	1015	581	224	1796	2161	1326	11	49619	347372	1004	4676	196	24777	23050
Prochlorococcus phage P-SSM4	0	0	0	0	0	0	0	473	0	7	0	0	0	0	0	0	0	0	60	0	0	0	29	0	0	0	0	0	0	0	0	0	0	0	0	26	0	0	0	0	0	0	0	0	0	0
Prochlorococcus phage P-SSM7	0	0	0	0	0	0	0	0	3438	3	0	1	0	264	26	4207	0	14	4166	4	0	18	166	9	1868	58	2	0	0	5	559	100	0	2	12	5	13	4	0	2	0	668	2	10	6	4
Pseudoalteromonas phage H105/1	0	0	0	0	6	0	0	173	0	8	44	0	0	1632	0	0	2	0	0	0	0	0	310	0	0	448	16	0	0	636	0	0	3366	6252	11	0	0	2	21	4	0	17324	2	723	976	5
Pseudomonas phage EL	0	0	0	0	3278	2	0	0	0	0	0	0	0	77	0	184	0	0	0	0	0	2	2	0	0	0	0	0	0	0	0	0	595	4	0	0	0	0	0	0	0	0	0	0	0	0
Pseudomonas phage F10	0	0	0	0	0	0	0	0	0	0	0	0	0	0	0	0	0	0	0	0	0	0	0	0	0	0	0	0	0	0	0	0	0	0	0	0	0	2	0	25	1471	0	0	0	2	128
Pseudomonas phage F116	76	0	2	0	0	4	0	0	0	0	5	0	9	0	0	0	0	4	0	0	17	0	8	0	0	131	0	24	0	714	0	0	0	0	0	82	790	4240	6	32	9564	680	358	234	24	15915
Pseudomonas phage gh-1	0	0	0	0	112	364	0	0	0	0	0	14	0	472	0	1085	0	22	0	2	2	25	38	0	0	0	22	0	6	0	14	36	5793	1544	0	0	0	617	0	0	0	2	0	1091	0	2
Pseudomonas phage LIT1	0	0	0	0	356	6	0	0	0	0	0	0	0	0	0	0	0	3	0	0	0	1	3	3	6	1	41	26441	0	0	0	0	0	0	0	0	0	0	0	0	0	0	0	0	0	0
Pseudomonas phage M6	0	0	0	0	0	0	0	308	0	1	0	0	0	8	0	0	0	0	6	0	0	0	0	4	0	0	88	0	0	0	61	0	0	0	0	0	0	0	0	4	0	10380	0	738	4	4
Pseudomonas phage MP22	0	0	0	0	0	0	0	0	0	4	4	0	50	0	0	0	0	0	0	0	2	2	10	0	0	0	0	8	0	548	0	0	0	0	0	24	917	3512	0	0	0	4	0	102	2	0
Pseudomonas phage P3_CHA	0	0	0	0	56	0	0	0	0	16	2	2	0	376	0	1048	9	0	31	0	0	0	13	0	0	0	30	0	0	0	0	0	113	9	0	0	41	0	0	2	0	1	0	0	0	0
Pseudomonas phage PAJU2	6	6	4	1	6	8	8	78275	0	0	0	0	0	0	0	0	0	6	6	4	6	0	0	0	0	2	2	0	0	0	0	0	0	0	0	0	0	27	0	43	16	45	37	44	67	66
Pseudomonas phage phiKZ	0	0	0	0	0	0	0	0	0	0	0	0	0	0	0	0	0	0	0	0	0	0	0	0	0	0	0	0	0	0	0	0	0	0	0	0	0	40	6	266	0	214	2	0	10	0
Pseudomonas phage YuA	0	0	0	0	0	0	0	0	0	0	0	0	0	0	0	0	0	0	0	0	0	0	0	0	0	0	0	0	0	0	0	0	0	0	0	0	0	4	0	8	4	51883	8	0	10	20
Ralstonia phage RSL1	2	4	0	10	0	2	0	0	4	2	0	2	10	4	6	12	113	0	0	0	0	0	0	80	0	0	0	3	2	0	2	0	2	2	2	10	1188	4	0	232	1702	2	26	3455	100	114
Rhodococcus phage ReqiDocB7	569	0	0	0	0	0	0	504	0	0	0	0	0	0	0	0	0	0	0	0	0	0	0	0	0	0	0	0	0	0	0	0	4	6	0	0	0	0	0	0	361	0	0	0	0	0
Rhodococcus phage ReqiPepy6	391	2662	1721	63	155	320	298	14925	208	684	650	349268	1206	8214	856	696	8	479	12123	52	4326	16474	3213	200	11562	1445225	2302	91996	4248	641	85	103	2851	1842	3699	103436	9140	3972	364	85	24	26636	5807	18124	10242	61192
Rhodococcus phage ReqiPine5	2	3490	0	12783	0	0	0	0	0	0	0	0	0	0	0	0	0	0	0	4	0	0	0	0	1479	6	1	0	0	0	0	175	0	0	0	0	0	0	0	0	0	0	0	0	2	2
Rhodococcus phage ReqiPoco6	1735	12716	354	192	22	276	1856	22187	334	2642	544	137371	7588	4603	612	900	44	1089	13470	19	7136	7593	86277	377	32620	5214199	13392	2137	1729	2280	88	173	2989	2766	11661	54602	13501	2560	319	132	16	59566	4498	2936	39981	55227
Riemerella phage RAP44	39	0	16	21052	2980	39	2485	1300	49	175	19	12101	50	3735	88	8992	11	114	20925	19	7303	867	575	7664	145447	290	28034	17	8	53	3260	51	1302	350	44	6664	1957	719	44	818	24	53090	62	24017	54	104120
Salmonella phage 7-11	0	0	0	0	13	0	0	0	0	8	0	2	0	32	0	0	0	0	3	0	0	0	7	0	0	0	0	0	0	0	0	0	1716	895	0	0	0	10	0	0	0	0	0	0	0	0
Salmonella phage epsilon15	13872	7	467	0	35	3818	39	13	4	35322	43	62	0	34	20	0	4	6	12	0	8	32	6	12	6	369	0	2	113	24	10	64	0	0	0	383	12	0	373	5	13033	18	0	6	609	6
Salmonella phage epsilon34	1772	0	0	0	0	0	0	8	0	0	0	0	0	0	0	0	0	0	0	0	0	0	0	0	0	0	0	0	0	0	0	0	0	0	0	0	0	0	0	0	0	0	0	0	0	0
Salmonella phage Fels-2	74	12211	8	17	14	0	2	725	78	2575	28	79	2	75	0	52	46	112	69	9	84	226	353	39	27	77	8	64	41	1267	16	20	30802	3545	0	28	0	18	12	517	3817	16	360	0	266	244
Salmonella phage g341c	5	0	4	2	0	2	0	4011	0	75	1	0	0	4	0	4	0	0	0	2	4	1	0	2	1	72	0	4	0	115	0	0	0	0	0	7	0	0	41	0	0	0	0	0	0	0
Salmonella phage HK620	11101	2	172	4	10	9674	47	34139	3	3603	53	5	0	63	0	27	4	0	0	7	3	53	0	33	0	165	2	18	2	151	19	46	3	0	0	0	4	186	146	2	13	0	0	0	2	0
Salmonella phage PhiSH19	0	2	0	1	0	2	0	2248	0	0	0	0	0	0	11	0	0	0	0	0	6	230	6	0	0	0	0	0	0	21	0	0	0	0	0	0	0	2	2	4	0	0	0	1116	0	0
Salmonella phage PVP-SE1	2	2	9	1	168	0	0	0	7	441	2	28	0	0	0	0	0	410	4	2	1466	99	9072	2619	287	547	200	59	35304	80	6	2	8	0	40	0	0	3604	0	2	40	4	308	1	2	0
Salmonella phage ST160	216	0	2	0	0	0	0	1589	0	0	3	0	0	0	0	0	0	0	0	0	0	14	0	1	0	67	0	0	0	0	2	2	0	0	0	0	0	31	0	0	0	0	0	0	0	0
Salmonella phage ST64B	0	0	0	0	82	0	0	437	0	12	35	0	0	0	0	0	0	0	0	0	0	0	0	102	0	2	0	123	0	847	0	20	0	0	0	12	2	0	0	0	0	2	2	358	0	0
Salmonella phage ST64T	380	0	57	0	0	832	52	196	0	111	2	1862	0	2	0	0	0	0	0	0	0	0	0	0	0	2	0	1	0	2	0	0	0	0	0	0	0	2	1	0	0	0	0	0	0	0
Salmonella phage Vi II-E1	103	0	0	1	0	2	1828	2	25	16	167435	80	399	0	10904297	348	301	216	91835	0	0	12	6	6	8	2	4	6	43274	239	22	0	1079	1464	3	2681	0	2	16	5705	2	2	0	0	369	4
Shigella phage phiSboM-AG3	10	0	0	1	535	0	2	8	0	40	6	63	0	1512	0	7399	62	2	64	0	3902	12	216	15	32	4379	111	0	8	100	0	0	8365	711	122	9	93	90	80	2	1	0	4	0	4	0
Shigella phage Sf6	9285	8	1195	5	12	9840	66	23216	2	2255	156	9	7	104	77	48	14	0	2	12	5	69	9	74	4	519	0	52	2	2427	31	31	4	0	0	1	0	9	846	0	4576	0	0	0	6	0
Shigella phage Shfl1	471	68663	6	11	6	6	12	276	0	0	0	10614	0	2	0	0	0	17	35	9	6	17	92	66	3	45	4	56	2	2	4	0	0	0	0	0	0	2	0	0	2	2	2	0	0	2
Silicibacter phage DSS3phi2	2	0	0	0	0	7972	0	0	0	0	0	0	0	0	0	0	0	0	0	0	0	0	0	0	0	0	70	0	0	0	0	0	0	0	20	0	0	118	26	0	0	0	0	0	0	0
Staphylococcus phage 11	0	0	0	0	12	0	0	11	0	0	24	6	0	0	0	0	0	2	2	0	0	0	4333	2	0	17	0	0	0	13	0	0	0	0	0	0	0	33	0	35	2	4146	43	1485	9	421
Staphylococcus phage 187	0	0	0	0	9	0	0	216	0	21	0	272	0	0	0	4	0	0	2	0	0	7	0	0	98	211	0	37	0	2	0	0	106	0	0	0	4	0	351	0	0	0	0	0	0	0
Staphylococcus phage 2638A	37	2	0	0	0	37	0	211	0	58	4	105	268	16529	0	0	0	0	4	0	4	0	6	187	0	0	0	0	2	0	15	0	6	0	2	33477	3579	0	0	5	8	8	9	33	22710	12
Staphylococcus phage 37	27	0	0	26	0	4	0	0	0	4	0	0	3862	20	16	62	0	2	0	5	0	0	0	2	3	11	0	0	0	0	2	4	13	4	0	35	95	0	3	0	0	172	0	6	0	0
Staphylococcus phage 3A	11	0	2	0	7	6	0	0	0	10	0	0	15	18	0	13	4	0	2	0	0	1	2	0	0	0	6	0	0	0	4	4	177	0	2	10720	543	15	11	1	0	0	1	3	6403	2
Staphylococcus phage 53 sensu lato	99	220	89	10	1560	3781	66	89227	11	30048	63271	982	180	5951	14	106	2	1028	66163	50	23563	930	10963	1411	4623	60569	2658	3553	5728	827	21	217	3342	2211	1206	32688	97	23378	617	2290	3775	2022	1503	20354	5503	45824
Staphylococcus phage 77	0	0	0	0	0	0	602	0	0	0	0	0	0	0	0	0	0	0	0	0	0	0	0	0	0	0	989	0	0	0	0	0	0	0	0	0	0	0	0	0	0	0	0	0	0	0
Staphylococcus phage 80alpha	0	313	0	0	0	2	0	0	0	0	0	2	2	1	0	42	0	4	0	0	5638	1	2	0	1	0	305	40	4	0	0	3	63	2	528	2	5	4	0	4	0	0	0	0	0	5
Staphylococcus phage EW	72	57	114	82	377696	774	1744	2255	245	1610	1013	4475	391	27259	83	91040	1924	164	2511	64	138	94155	17124	8753	88	1138	3296	167	28986	141	183	1322	66439	40269	2726	768	29003	350	15354	761	525	5600	464	2484	654	709
Staphylococcus phage PH15	0	10	24	1	9	0	0	0	0	721	1342	32	10	97	0	0	0	105	59248	0	0	361	6	3021	15	72	739	8084	574	53	0	0	1151	1389	48	0	0	605	0	739	7	26	33	300	988	131147
Staphylococcus phage phi13	0	942	8	2	0	0	0	4	0	0	0	30	58	0	6	7	0	94	2	161	2322	117	27	0	97	1	101	656	0	4	6	0	4	0	3719	6899	33	5303	0	6	2	0	2013	428	3057	1289
Staphylococcus phage phiETA3	0	0	0	1	0	4268	0	0	0	0	0	0	0	3	0	0	0	0	0	0	0	0	0	0	0	2	2	0	0	0	0	0	0	0	0	0	0	0	0	0	0	0	0	0	0	0
Staphylococcus phage phiMR11	2	0	0	3	0	2	2	2	2555	0	0	4	0	2	3	0	0	54	18	20	19914	4	12	10	2	0	8	10	0	2	0	388	0	0	0	0	0	33	0	91	23	173	52	38	238530	85
Staphylococcus phage phiMR25	0	50	20	1	2	0	42	1	5186	3418	9971	147	3	271	43	34	0	14	814	20	3015	35	665	0	92	2	205	0	4	2	8	0	2	0	23	139	0	25	18	165	0	2	2	177	4	7209
Staphylococcus phage phiN315	2	10	8	50513	4	43	2	17	0	94	70	27	34	208	2	10	10	291	2854	6	708	125	75	4	22	0	56	57	524	42	1	500	343	400	19	43	2835	4195	40	136	4787	4	0	262	1915	20
Staphylococcus phage phiNM	8	529	2	2	0	185	0	18	54	34674	8	24	6	3	0	1	0	14	12	213	21131	242	8	0	0	0	538	25	6	276	8	0	0	0	1610	0	4	2	5	8	7	2842	6	3	1	6
Staphylococcus phage phiNM3	0	0	2	0	347	0	0	0	3	151	1	21074	0	138	0	537	0	216	9878	0	0	13129	12562	5922	5	0	136	308	0	3925	6894	37	5141	443	1	0	2154	18	0	12500	8	23	31	11003	20	29
Staphylococcus phage phiPVL108	6	787	26	2	20899	8	142	642	0	5	13736	1116	0	2637	0	0	552	47	54	5	16	2	9742	808	2	22	258	0	5	4	3	0	8	4	2	7215	2	173	2	9	3	12	7	379	309	28770
Staphylococcus phage phiSauS-IPLA88	0	0	0	0	0	0	0	0	0	0	0	0	0	0	0	0	0	0	0	0	0	0	412	0	0	0	0	0	0	0	0	0	0	0	0	0	0	0	0	0	0	0	0	0	0	0
Staphylococcus phage SA1	77011	6	7	5	5	22	3	3	0	0	0	0	2	0	0	0	0	0	2	12	10	0	0	0	0	0	0	0	0	12	0	0	0	0	0	0	0	754	0	27	10	122748	26	31	15	41
Staphylococcus phage SAP-26	0	0	2	72	0	0	0	0	0	0	88	0	0	0	0	0	0	0	0	0	0	0	2050	2	0	0	0	0	0	0	0	0	0	0	0	0	0	0	0	0	2	2634	0	1022	44	0
Staphylococcus phage TEM126	0	0	0	0	0	0	2	1574	0	0	0	0	0	0	0	4	0	0	0	0	0	0	3	0	0	0	0	21	0	0	0	0	0	0	0	0	0	0	0	0	0	0	0	60	0	8
Staphylococcus prophage phiPV83	0	106	2	0	2	8	0	0	0	0	6	0	37	4	2	54	6	46	41	9	4	14	6194	0	58	42	125	10	0	2	2	12	0	0	0	7311	72	1793	6	0	0	4	1608	13	2186	2
Streptococcus phage 5093	38	0	0	0	6	0	0	0	0	10	0	17	0	0	9	0	28	6	0	0	6	0	5	10	0	21	12	142	0	1079	0	0	0	0	0	5533	0	18	0	16	13313	111	3	11151	6	22292
Streptococcus phage 7201	1140	0	0	0	0	0	0	0	0	0	0	0	0	0	3	0	0	6	0	0	9	0	4	50	0	11	6	161	0	597	2	0	2	0	2	2046	24	28	2	6	0	15	0	8	2	19884
Streptococcus phage 858	0	0	0	0	0	0	0	0	0	0	0	0	0	0	0	0	0	0	0	0	0	0	0	0	0	0	1	0	0	0	0	0	0	0	0	0	0	2	0	0	0	0	0	0	0	3322
Streptococcus phage Abc2	34	95	1614	61	3944	11242	2	865	4978	15855	286	414	366	11454	52	12072	16	697	956	16	344	676	7548	809	476	690	147	771	1468	89	21	179	5376	900	99	149	2600	326	246	31	154	5056	24	5406	5062	13164
Streptococcus phage Cp-1	0	0	0	0	0	0	0	0	0	0	0	0	0	0	0	0	0	0	0	0	0	0	0	0	0	0	0	0	0	0	0	0	0	0	0	0	0	0	0	2	0	3069	2	2	0	0
Streptococcus phage Dp-1	10358	33	22	7	2375	386	4	6077	0	14	8	383	78	14074	199	11005	242	4	110	39	72	132	25	157	86	12335	1059	488	32	680	351	19	1131	137	819	251	680	2	604	31	0	244	127	56	0	2
Streptococcus phage DT1	872	0	0	0	0	0	0	0	0	0	0	0	0	0	3	0	0	0	0	0	0	0	0	2	0	0	0	61	0	496	0	0	0	0	0	36	0	0	2	0	0	0	2	0	2	787
Streptococcus phage EJ-1	348	92	424	1292515	10120	4024	6922	5662	25	3848	2895	1914	6799	35591	79	7240	98	757	861	109	47316	3579	858	1316	2427	367086	5131	38754	46413	1515	1719	477801	525	29	38	18578	51649	21252	303	4761	12036	74894	442	83797	41474	21161
Streptococcus phage M102	64	0	0	8	0	0	238	0	0	0	2	0	220	0	4	28	6	14	2	0	422	21434	267	30	350	2	2	262	2	21	0	167	6	0	2	1096	1	100	0	22	2	2841	126	2203	390	21413
Streptococcus phage MM1	3	0	2	6253	0	0	67	37	428	0	0	2	143	0	0	0	0	0	0	2	0	0	16	18	41	0	4	2921	0	0	0	0	6	0	4	0	0	1760	53002	4	1584	2	2	167	0	711
Streptococcus phage O1205	654	0	4	0	0	0	0	0	0	0	0	4274	0	198	5	44	0	0	6	0	16	0	18	339	2	12	47	142	0	1990	0	15	2	0	15	0	46	214	56	589	22	2705	6	125	4	15128
Streptococcus phage P9	2	0	0	0	76	0	0	3	0	112	25	22	0	6	0	0	14	0	0	0	2	731	135	0	0	0	2	14	9928	2	2	0	32	16	0	151	2565	792	0	28	0	0	0	4987	40	1849
Streptococcus phage PH10	37	0	0	0	46	31	0	9	15	122917	1244	28	41	4	109	6	4	90	3746	6	12619	112	3024	19477	17389	131	106	734	259	4762	119	562	1119	1201	5964	20047	1491	4027	895	1271	181	83	4022	1215	475	7623
Streptococcus phage PH15	0	0	0	0	7	0	0	0	0	0	0	0	0	0	0	0	0	0	0	0	0	12621	2	8	2	0	4	0	0	0	0	0	0	0	2	7352	2	3691	2	10	0	15	2	85	0	10100
Streptococcus phage phi3396	213	621	662	2091986	2422	93	176	691	8	24379	29	4329	172	67	5	47	23	35	346	189	5480	6585	26143	1219	2700	108518	613	4241	52	100	6	248	72	80	58	200	10	14425	29643	869	2813	11	9	824	35306	396
Streptococcus phage Sfi11	7	2	0	0	2	0	0	0	0	0	0	0	0	0	0	0	2	8	0	0	0	0	0	0	0	0	18	57	0	1089	2	0	0	0	0	0	0	74	0	10	0	3622	2	6	8	23199
Streptococcus phage Sfi19	347	28	0	0	0	0	0	0	0	0	2	0	0	2	16	2	0	20	0	0	22	4	20	97	0	83	29	610	0	2411	1	0	6	0	6	19737	6	39	4	20	2	9156	18	8	10	44121
Streptococcus phage Sfi21	292	0	0	0	10	0	0	0	0	0	0	7	0	0	18	0	14	19	0	0	10	0	12	25	0	20	67	218	0	1490	0	0	1	0	4	10841	4	2667	0	23	2	7166	6	9301	8	31320
Streptococcus phage SM1	934	3311	157	5	13154	4	44	1508	8	18	32586	1584	94	1177	10	3	940	8	962	405	4353	9438	5072	2405	13915	1348	1437	1960	10	5158	313	22660	4	4	14	915	21	4138	1177	4327	74	20	10	4587	5910	57561
Streptomyces phage phiBT1	0	0	0	0	0	0	0	0	0	0	0	0	0	1726	0	0	0	0	0	0	0	0	0	0	0	0	0	0	0	0	0	0	0	0	0	2	822	0	0	0	0	0	0	0	0	0
Stx2 converting phage II	0	0	0	0	0	0	0	15	0	3332	4	0	0	7	0	29	0	0	0	0	0	0	0	0	0	0	0	0	0	2	0	0	0	2	0	0	0	0	0	0	0	0	0	0	0	0
Stx2 converting phage vB_EcoP_24B	0	0	0	0	0	0	0	0	0	0	1	0	0	2	0	0	0	0	0	0	0	0	0	1	0	0	0	0	0	15	0	0	0	0	0	0	0	0	0	0	0	0	0	0	0	0
Synechococcus phage S-CBS2	0	0	55	0	2	0	0	10082	0	798	0	15	0	30	0	2	0	0	29	2	2	0	0	16	0	0	0	0	0	532	0	66	0	0	4	0	0	6207	67	2	0	1	699	2	0	2
Synechococcus phage S-CBS3	0	0	1	0	0	0	0	50	4	6	54	4	0	0	71	0	0	0	50	0	0	88	2	2472	4	10	3911	81	8	35596	10	2	0	0	0	48	0	1294	0	21	2	10278	6	9	3	8968
Synechococcus phage S-CRM01	2	36	409	4	83	3068	19	53	14	2842	44228	390	105	9130	48	2613	344	207	1397	30	16518	17	40898	9546	3141	9721	30309	317	1230	10573	22	39	7014	6788	1304	0	2	825	20	931	14241	122	103	20353	340	271577
Synechococcus phage S-RSM4	0	0	0	0	0	4	0	0	29	26	15	30	130	0	0	0	0	8	4	0	0	9	14	6	11	7	7	10	26	28	33	12	0	0	2	2	4	1508	14	0	0	1186	1254	1154	0	500
Temperate phage phiNIH1.1	0	0	0	427	858	241	30	263	0	195	0	55	516	6	0	26	38	8	2872	0	4	453	961	2581	33	3	4015	747	73	270	0	337	618	56	37	1833	260	13454	160	15	4	7	4	21728	0	2804
Thermus phage phiYS40	5	4	262	6	61	1	0	26753	0	1326	18	4563	26	79	0	10	2	0	219	0	590	5	4	1636	37	0	4	210	158	3530	2	9967	735	533	37	0	50	13728	0	7	9165	4	3766	1	0	4932
Thermus phage TMA	0	0	562	0	2	0	0	7	0	1	0	151	0	377	0	1542	0	4	8	0	2723	805	33	3	1	0	6	123	62	0	0	2	14	2	0	0	6	6	7	2	0	1899	1	61	266	0
Vibrio phage ICP1	2	2238	0	9	830	6295	892	6208	4	955	16	2	10	6	46	171	0	8	3851	3296	825	1871	2	1	2	0	641	0	0	3524	1	483	485	111	4122	8704	18	183	191	6232	2	14	271	3	32	6990
Vibrio phage KVP40	0	0	0	0	0	0	0	0	0	2	0	6	0	0	0	1	2	0	0	0	0	0	0	0	0	0	0	0	11480	2	2	1242	2980	411	0	0	0	291	0	0	0	0	0	2	0	0
Vibrio phage N4	606	0	0	0	0	0	0	0	0	0	0	0	0	0	0	0	0	0	0	0	0	0	0	0	0	0	0	0	0	0	0	0	0	0	0	0	0	0	0	0	0	0	0	0	0	0
Vibriophage VP4	0	0	0	0	0	0	0	0	0	0	0	0	0	0	0	0	0	2	0	0	0	0	10966	2	2	0	0	0	0	0	0	0	0	0	0	0	0	0	0	0	0	0	0	0	0	0
Xanthomonas phage OP2	0	0	0	0	6	2	0	0	0	11	0	0	0	6	0	2441	0	0	8	0	0	2	22	0	0	0	2	0	0	0	0	0	360	14	0	1	1800	237	0	2	0	0	0	70	0	4
Xanthomonas phage phiL7	0	0	0	0	0	0	0	0	0	8	2	0	11	0	0	0	0	0	0	0	2	0	4	0	0	0	0	19	0	802	0	0	0	0	2	4	2306	3130	0	0	2	0	2	411	0	0
Xylella phage Xfas53	0	0	0	0	0	0	0	0	0	0	0	0	0	0	0	0	14	0	0	0	0	0	0	0	0	0	0	0	0	0	0	0	0	0	0	0	0	0	0	8	5514	8	631	0	2	0
Yersinia phage phiR1-37	0	0	24	0	0	0	0	0	0	0	2	1978	0	0	0	0	0	42	6001	0	0	0	0	0	0	0	0	0	0	0	2	0	0	0	0	0	0	0	0	0	0	0	0	0	0	0
Yersinia phage phiYeO3-12	0	0	0	0	0	0	0	0	0	0	0	0	0	0	0	0	0	0	0	0	0	2	9620	0	2	0	0	0	0	0	0	0	0	0	0	0	0	0	0	0	0	0	0	0	0	0
Acinetobacter phage AB1	0	0	0	0	0	9	0	0	0	8	159	0	0	1492	0	0	0	0	4	0	0	0	0	0	0	0	2	47	0	0	0	1	194	1511	0	173	0	4	0	0	0	6	5533	2	0	6
Bacillus phage 250	4	10	189	14	4899	1189	5689	3977	2	1596	198	7	3497	46	0	37	62	2080	3062	1128	1056	2772	939	3	4	0	47	842	7062	36	10	677	396	259	6967	4	20123	8	769	1103	9367	206	8	236	19182	3763
Bacillus phage phBC6A52	0	0	0	27	0	0	0	0	0	0	0	0	0	0	0	0	0	0	0	0	0	0	6	0	0	0	0	0	0	0	0	0	0	0	0	0	0	0	0	0	0	25	0	2048	0	0
Clostridium phage phiSM101	3516	1655	94	7	10758	3449	2108	3439	0	103	13	4	2301	5137	848	643	40	109	20	52	78	14040	6722	11733	1220	47364	5548	1689	4	80	5476	2364	182	472	138	9442	45995	852	33	372	1989	1603	1637	329	29179	1547
Cronobacter phage ES2	0	0	0	25	0	0	0	0	0	5980	2	0	0	2	0	0	0	0	0	0	0	0	0	2	0	33	0	0	0	0	2	0	0	0	0	4	0	0	0	0	0	0	0	0	0	0
Enterococcus phage EF62phi	80	22	775	125	3	34	0	0	0	0	0	4011	6	0	0	126	0	0	2	0	825	10	860	151	24	2092	0	332	0	1	66	6854	0	0	143	0	88	4	19	4	194	2	0	1527	4026	4
Erwinia phage ENT90	4	0	0	0	0	0	0	0	0	0	0	0	0	219	0	0	0	4	56	0	0	0	4	0	0	0	0	0	0	0	0	0	0	0	0	0	0	0	0	6788	0	0	2	2	0	6
Escherichia phage phiEB49	2	8331	0	1	0	0	0	0	0	0	0	2	0	0	0	0	0	0	0	0	0	0	0	0	0	0	0	0	0	0	0	0	0	0	0	0	0	0	0	0	0	0	0	0	0	0
Geobacillus virus E2	24806	21	10	1133	20784	311	2	376	30	333	16693	7394	452	10557	6	22781	182	679	899	18	150	1566	987	8165	568	1128	3336	782	78	1221	13	6	14838	1359	101	397	25785	757	365	19943	396	49874	316	7358	4051	252
Lactobacillus johnsonii prophage Lj771	257	26	45	598158	427	36	31	656	27	6	30315	16767	1095	7	543	6	0	152	8870	71	90199	15721	275	301	129	12529	4495	43	7043	9382	1450	31427	5	0	0	0	4	342	0	24978	201	6790	23	13621	23325	32
Lactococcus phage P008	7518	0	0	4	485	2	0	202	0	2	68	40	12	1386	0	124	0	13	202	0	16	6	12	464	4	28	24	19	18675	8	12	16	6	0	0	18	100	445	7	16	0	0	52	0	0	0
Mycobacterium phage Baka	4	0	0	0	1312	0	0	0	0	0	0	0	0	52	0	46	0	0	0	0	0	0	0	0	0	0	0	0	0	0	0	0	279	76	0	0	0	0	0	0	0	0	0	0	0	0
Mycobacterium phage Bask21	42	4	0	4	942	254	28	9	184	126	26	113	140	4017	2	13891	234	204	200	10	22	62	458	48	27	11	833	11	55	275	17	41	17251	411	250	280	643	33	627	22	0	0	14	125	44	1
Mycobacterium phage Henry	0	10	27	26	50	0	0	0	0	0	0	94	0	975	0	825	0	0	4	0	0	32	2	42	13	522	0	160	0	0	0	0	6971	446	0	0	0	0	0	111	0	0	0	0	0	0
Mycobacterium phage SirDuracell	2	4	0	4	3411	2	580	0	0	16	8	239	2	1209	16	5791	70	0	53	0	6	94	22	50	6	293	590	40	9	82	144	24	2540	2084	43	408	5852	44	11	0	0	10	6	22	2	0
Mycobacterium phage Yoshi	2	1574	10	0	0	0	0	0	0	0	0	223	0	0	8	17	7	0	0	2	0	106	307	0	0	0	0	0	0	21	0	0	0	0	0	0	0	0	0	0	0	0	0	0	313	0
Psychrobacter phage Psymv2	10	0	0	11	7	0	0	65	0	1462	26	0	0	0	0	5	0	0	0	0	0	9	27	0	0	14	1	0	0	4887	0	0	0	0	0	67	2	23	0	0	0	0	2	9	0	0
Ralstonia phage RSB2	0	0	0	0	0	0	0	0	0	0	0	0	0	6	2	0	2	0	0	0	20	2	472	2	0	0	2096	1726	0	0	0	0	45653	4436	0	0	0	0	0	0	0	0	0	0	0	0
Sodalis phage phiSG1	0	6	2	0	0	0	0	0	0	0	0	12	0	388	0	4	0	2	1206	0	0	0	0	0	0	0	0	48	0	0	0	0	742	114	0	0	0	0	0	0	0	326	4	164	6603	2
Staphylococcus phage P954	19101	197	294	12	25501	158	1342	19479	12	2329	7724	541	257	2460	27	441	151	539	3984	534	13991	669	476	17474	4126	10459	49211	74815	27601	29	10	626	1437	673	374	4993	91	2259	932	4150	3653	20828	526	25622	73	2193
Staphylococcus phage phi7247PVL	0	0	0	3	20	1	1734	2	0	25	0	3	0	0	184	136	0	76	0	26	0	2	327	1663	37	0	4	0	2378	2	0	23	6	29	0	190	1219	15	0	2947	0	0	0	0	0	4
Staphylococcus phage phiPVL-CN125	0	0	0	0	0	0	2	328	0	0	0	384	0	10	0	0	0	0	0	0	0	0	1	0	1	0	0	6	0	0	1	0	4	0	0	0	0	0	0	0	0	0	0	0	0	0
Staphylococcus phage tp310-1	4	19	19	225538	3212	16	28	20	0	0	1	4	1516	3	0	35	0	11	13	28	4366	3	14	3	29	10	6	10	7734	2	1	45	0	0	0	0	0	6	0	5	0	78	4	11	5349	5
Staphylococcus phage tp310-3	2	0	11	0	3287	0	0	0	0	0	0	0	0	0	0	0	0	0	0	0	100	0	0	424	0	0	0	0	0	0	0	0	0	0	0	0	0	0	0	0	0	0	2	1551	0	0
Streptococcus phage phi-SsUD.1	97	189	209	226	9617	165	4	473	56	258	42	507	509	38988	17	23624	196	69	264	5	6427	779	7943	41987	188	22893	1605	163	1777	152	2025	1370	17838	11809	234644	14343	8417	32515	62513	15	3	435	49	2680	107	16496
Streptococcus phage SMP	17	15	20	21	74	14872	16	162172	0	0	610	36	1436	164	6574	3	38	7	2	15	23	2	12623	0	2	3	51	36	0	0	0	134	197	22	221302	44461	513	92	3743	181	56	125	149	80683	589647	1308
Streptococcus phage YMC-2011	496	36	0	0	6	0	0	0	2	0	0	10	0	0	13	0	26	66	0	6	8	0	46	98	0	62	121	784	0	4719	0	0	8	0	2	7803	0	158	4	60	10	1517	54	11929	33	197435
Streptococcus pyogenes phage 315.1	0	93	24	0	1931	20	0	8	3	338	65	8997	14	427	24	304	8	68	253	4	974	1597	133	86	6	12	142	75972	1222	2	0	3806	92746	224148	199	0	46	16	0	8	2	5	8	7507	12893	3
Streptococcus pyogenes phage 315.2	76	0	0	0	2	0	0	0	0	76	192	5	38	2	0	0	0	0	0	0	0	0	14	6	2	6	0	0	4	0	0	0	0	0	0	5678	0	652	0	701	0	0	0	20	0	0
Streptococcus pyogenes phage 315.3	6940	8845	0	406	34	182	104	56	2	42	2	23	58	1866	0	54	102	0	0	40	12	3	169	357	16	7	6	1837	11735	6	10	426	221	5	1652	17366	810	13133	15596	21	262	17	5659	1597	7	14039
Streptococcus pyogenes phage 315.4	0	4394	52	119	0	50	2	1076	0	0	0	0	40	289	0	4	0	0	4	12	0	2	8567	3	4030	6	0	1	0	0	0	66	0	0	1017	0	55	0	7208	0	3	0	0	0	0	0
Streptococcus pyogenes phage 315.5	7	80	94	0	2044	0	8	0	2	2	2709	52	0	54	866	6	0	111	11986	14	0	669	14	0	293	8516	1674	12217	278	0	0	0	287	76	264	80	976	2721	0	1473	10	492	4	80	11243	12
Streptococcus pyogenes phage 315.6	12	0	163	0	2	0	0	0	2	179	26	170	146	330	96	972	201	625	3111	0	10	19	5504	140	33	0	62	668	6	0	0	16	198	24	2	10	358	9058	10	8	254	12966	4	6	330	4070
Tetrasphaera phage TJE1	0	0	0	0	0	0	0	0	0	0	0	0	0	0	0	0	0	0	0	0	0	1736	0	2	54	6	0	26	0	0	0	17843	0	0	0	0	0	0	0	0	0	0	0	0	0	0

## Sheet: B
phages	D01	D02	D03	D04	D05	D06	D07	D08	D09	D10	D11	D12	D13	D14	D15	D16	D17	H01	H02	H03	H04	H05	H06	H07	H08	H09	H10	H11	H12	H13	H14	H15	H16	H17	H18	H19	H20	H21	H22	H23	H24	H25	H26	H27	H28	H29	p value	FDR
Streptococcus phage PH10	68.55	0	0	0	44.06	87.15	0	10.08	352.34	85952.5	324.65	25.55	274.45	6.2	9.85	13.01	90.09	1103.93	3563.99	93.26	12531.5	175.2	3715.29	32352.8	30685.5	15.7	197.67	618.92	210.5	7602.56	290.6	603.87	648.79	642	4576.48	14749.8	1544.46	2560.43	1201.68	3433.44	161.84	32.51	4029.46	1248.69	186.83	1905.22	3.43e-05	0.0113081
Enterococcus phage phiFL2A	0	0	0.35	1.85	622.57	0	20.89	2.24	0	2.8	3.39	34.67	0	201.61	128.83	71.53	608.08	1680.42	1.9	6668.12	7.94	8354.67	1664.76	239.2	60	847.25	820.53	16765.6	847.69	47.9	10249.2	46.2	140.31	38.49	3.07	3510.31	4.14	275.94	2.69	14922.4	2102.13	3162.64	74.14	3219.87	67578	2538.3	7.43e-05	0.0122537
Brochothrix phage NF5	7.41	52.83	0.18	2.03	10.54	20705.2	1441.64	1973.18	0	71.33	61.07	72.99	2744.51	344.29	19.88	67.2	6508.72	1815.35	11061.1	123772	97.32	11409.7	22963.8	2262.39	2860.5	1745.43	26922.5	382.82	3221.7	364	4.88	1676.23	25523.7	40152.9	2390.3	7220.74	6655.37	323.63	589.43	3184.91	2658.28	46988	375.7	9443.78	62.93	14592.5	0.000173978	0.0191376
Streptococcus phage 7201	2112	0	0	0	0	0	0	0	0	0	0	0	0	0	0.27	0	0	73.6	0	0	8.94	0	4.91	83.05	0	1.32	11.19	135.76	H12	953.11	4.88	0	1.16	0	1.53	1505.36	24.86	17.8	2.69	16.21	0	5.88	0	8.22	0.79	4969.62	0.000508773	0.0419738
Streptococcus phage Sfi19	642.86	51.01	0	0	0	0	0	0	0	0	0.52	0	0	3.1	1.45	4.34	0	245.32	0	0	21.85	6.26	24.57	161.12	0	9.95	54.08	514.36	0	3849.17	2.44	0	3.48	0	4.6	14521.7	6.22	24.8	5.37	54.03	1.79	3586.47	18.03	8.22	3.93	11027.2	0.00127023	0.0838349
Shigella phage Sf6	17201.7	14.57	105.57	0.92	11.49	27663.1	689.48	25998.5	46.98	1576.86	40.71	8.21	46.86	161.29	6.96	104.05	315.3	0	1.9	186.52	4.97	107.93	11.06	122.92	7.06	62.19	0	43.85	1.63	3874.72	75.7	33.31	2.32	0	0	0.74	0	5.72	1135.89	0	4091.59	0	0	0	2.36	0	0.00186554	0.102605
Streptococcus phage PH15	0	0	0	0	6.7	0	0	0	0	0	0	0	0	0	0	0	0	0	0	0	0	19742.4	2.46	13.29	3.53	0	7.46	0	0	0	0	0	0	0	1.53	5409.3	2.07	2346.8	2.69	27.01	0	5.88	2	87.36	0	2524.3	0.00248828	0.117305
Salmonella phage ST64T	704	0	5.04	0	0	2339	543.23	219.49	0	77.62	0.52	1698.94	0	3.1	0	0	0	0	0	0	0	0	0	0	0	0.24	0	0.84	0	3.19	0	0	0	0	0	0	0	1.27	1.34	0	0	0	0	0	0	0	0.00335208	0.125301
Enterobacteria phage cdtI	181.56	0	3.71	0.74	3.83	14.06	208.93	1933.98	23.49	3453.01	1.83	1.82	93.72	27.92	11.56	223.27	405.39	0	0	0	0	4.69	0	1.66	0	1.32	0	0	0	41.51	19.54	1.07	2.32	0	0	3973.1	95.3	6.36	2.69	21.61	18.78	2.35	12.02	7.19	2.75	2.5	0.00341731	0.125301
Mycobacterium phage Babsiella	25027.2	36.43	0.18	0.37	0	0	94.02	2.24	0	0	0	4.56	0	0	0	0	0	0	0	0	0.99	0	0	0	0	0	0	1.69	0	0	0	0	0	0	0	0	0	0	0	0	0	0	0	0	0	0	0.00425686	0.128299
Klebsiella phage KP34	111671	1941.84	996567	256.71	881.18	2918.12	7960.39	707.75	7140.68	238.45	743077	434.32	0	0	0	0	45.04	0	0	18170.2	1342.63	0	0	0	0	0	0	0	308.84	491.72	920.64	4.3	0	0	0	0	0	2.54	0	32.42	102860	3.53	17.03	4.11	1.97	5.25	0.00429235	0.128299
Mycobacterium phage RockyHorror	11.12	3.64	5.12	1.29	754.75	238.96	135.81	526.33	0	2037.68	7.57	212.6	40.16	10865.2	1.45	535.41	135.13	2882.48	24837.6	544.02	1378.38	29733.3	19220.3	709.28	129194	17.73	246.16	23.61	551.04	52.68	78.14	386.82	17647.2	3601.28	17.65	116786	10074.7	18.44	584.06	5348.71	528.44	863.71	27.05	56.52	6.69	7673.37	0.00466543	0.128299
Staphylococcus phage phi13	0	1715.96	0.71	0.37	0	0	0	4.48	0	0	0	27.37	388.25	0	0.54	15.17	0	1152.99	1.9	2502.49	2305.91	183.02	33.17	0	171.17	0.12	188.35	553.15	0	6.39	14.65	0	2.32	0	2853.78	5076	34.18	3371.74	0	16.21	1.79	0	2016.73	439.87	1202.4	322.16	0.00507184	0.128747
Enterobacteria phage ES18	13281.5	49.18	1.68	769.2	3.83	26988.4	1431.2	2939.61	0	4580.24	7.83	527.38	20.08	26.36	5907.72	30.35	202.69	0	0	0	0	59.44	7.37	3039.77	0	3.35	0	8.43	1.63	26559.5	0	0	2.32	4.28	3.07	2660.51	8689.79	5.72	30.88	54.03	8.94	4.7	21.04	14.39	7.08	7.75	0.00571214	0.134643
Salmonella phage PVP-SE1	3.71	3.64	0.8	0.18	160.91	0	0	0	164.42	308.38	0.52	25.55	0	0	0	0	0	5029.01	3.81	31.09	1455.84	154.86	11145.9	4350.36	506.46	65.54	372.97	49.75	28692.9	127.72	14.65	2.15	4.64	0	30.69	0	0	2291.48	0	5.4	35.77	1.57	308.57	1.03	0.79	0	0.00616225	0.135569
Brochothrix phage A9	11.12	0	15.64	0	0	0	0	6.72	0	0	0	0	0	27.92	0	0	0	870.88	0	73489.2	368.43	714.86	7043.58	0	3.53	0	151.05	59.87	0	41.51	0	181.59	244.67	210.61	9.98	0	0	0	72.5	135.07	0	0.78	0	82.22	0	0	0.00678864	0.140016
Escherichia phage phiEB49	3.71	15175.9	0	0.18	0	0	0	0	0	0	0	1.82	0	0	0	0	0	0	0	0	0	0	0	0	0	0	0	0	0	0	0	0	0	0	0	0	0	0	0	0	0	0	0	0	0	0	0.00742623	0.144156
Enterobacteria phage phiEcoM-GJ1	0	0	0	0	0	5.62	0	0	0	0	0	0	0	0	0	0	0	0	3.81	0	0	0	0	9.97	0	0	0	0	0	3.19	0	0	0	0	0	0	33.15	112.54	0	99.95	9.84	87990.3	43.08	53.44	12.59	12	0.00913105	0.167403
Streptococcus phage M102	118.57	0	0	1.48	0	0	2486.31	0	0	0	0.52	0	1472.67	0	0.36	60.69	135.13	171.72	1.9	0	419.08	33528.2	328.04	49.83	617.63	0.24	3.73	220.92	1.63	33.53	0	179.44	3.48	0	1.53	806.39	1.04	63.58	0	59.43	1.79	1112.84	126.23	2264.08	153.4	5351.77	0.0106223	0.184492
Bordetella phage BIP-1	0	0	0	0	0	0	0	0	0	0	0	0	0	0	0	0	2635.02	0	0	0	258.2	0	0	0	0	0	233.1	0	0	3.19	581.2	312.68	0	0	0	5.89	1001.67	2.54	0	10.81	0	0.78	2	0	0.79	3668.48	0.0119237	0.187527
Staphylococcus phage PH15	0	18.22	2.12	0.18	8.62	0	0	0	0	504.18	350.22	29.2	66.94	150.43	0	0	0	1287.92	56369.3	0	0	564.7	7.37	5018.11	26.47	8.63	1378.11	6816.52	466.51	84.61	0	0	667.34	742.49	36.83	0	0	384.67	0	1996.31	6.26	10.18	33.06	308.32	388.61	32777.7	0.0123722	0.187527
Streptococcus phage Sfi21	540.97	0	0	0	9.58	0	0	0	0	0	0	6.39	0	0	1.63	0	315.3	233.05	0	0	9.93	0	14.74	41.53	0	2.4	124.94	183.82	0	2378.79	0	0	0.58	0	3.07	7976.37	4.14	1695.72	0	62.13	1.79	2806.97	6.01	9558.89	3.15	7827.83	0.0128525	0.187527
Lactococcus phage 936 sensu lato	11.12	52.83	0.18	1.66	52.68	52495.3	0	613.68	140.93	749.62	57.94	2857.72	4645.59	3514.22	0.27	80.2	0	809.55	437.65	139.89	5.96	17108.2	932.51	32432.5	26.47	3.95	5902.19	1052.33	3446.01	651.37	146.52	2764.7	71.31	10.16	371.4	3388.91	19440.9	4868.45	1208.4	4670.66	5179.76	778.71	34.06	5803.57	3779.88	16049	0.0131159	0.187527
Salmonella phage HK620	20566	3.64	15.19	0.74	9.58	27196.5	490.99	38230.6	70.47	2519.48	13.83	4.56	0	97.7	0	58.53	90.09	0	0	108.8	2.98	82.91	0	54.82	0	19.77	3.73	15.18	1.63	241.07	46.4	49.43	1.74	0	0	0	4.14	118.26	196.03	5.4	11.62	0	0	0	0.79	0	0.013785	0.187527
Prochlorococcus phage P-SSM7	0	0	0	0	0	0	0	0	80755.4	2.1	0	0.91	0	409.42	2.35	9119.33	0	171.72	3963.58	62.17	0	28.16	203.95	14.95	3296.37	6.95	3.73	0	0	7.98	1365.09	107.45	0	1.07	9.21	3.68	13.47	2.54	0	5.4	0	261.66	2	10.28	2.36	1	0.0142066	0.187527
Lactobacillus phage phiPYB5	18.53	7.29	24.29	0.55	196.35	267.07	41.79	282.2	46.98	5401.88	0.52	3.65	228765	9.31	6.96	30.35	0	2637.16	115092	31.09	13692.4	1085.59	34494.2	463.44	58.23	79.32	302.1	23.61	959.03	12.77	2.44	876.8	177.42	88.2	34.53	6273.82	15.54	108.09	0	8801.05	192.24	9218.04	9779.11	127.44	7.08	935.74	0.0173975	0.208569
Clostridium phage phiCD119	0	56.47	18.55	81.26	4631.95	444.18	52.23	5994.57	399.31	72597.1	462.7	180.66	127.18	1698.18	39.93	737	225.22	2723.02	658.38	2191.62	7274.23	2443.36	809.65	19298.4	1394.08	3748.48	35571.6	3304.55	1515.76	2037.14	957.27	902.58	118.86	21.38	19.95	2250.69	38.33	5563.4	480.67	14117.3	224.43	18.8	2595.81	5116.03	72699.6	17762.1	0.0179408	0.208569
Lactococcus phage 1706	7128.92	0	15.64	0	0	0	0	605.84	0	0	0	15.51	0	21.71	8.85	0	0	24.53	0	31.09	0	6.26	2.46	0	668.8	758.11	0	72.52	304.78	71.84	0	30.09	0	0	0	164.07	34.18	321.72	115.47	16.21	3.58	758.34	4.01	59.61	61.36	1205.17	0.0194603	0.208569
Pseudomonas phage F116	140.8	0	0.18	0	0	11.25	0	0	0	0	1.3	0	60.25	0	0	0	0	49.06	0	0	16.88	0	9.83	0	0	15.7	0	20.24	0	1139.9	0	0	0	0	0	60.33	818.33	2695.86	8.06	86.44	8551.56	266.36	358.66	240.49	9.44	3977.65	0.0196076	0.208569
Corynebacterium phage BFK20	0	0	0	0	0	0	0	0	0	0	0	0	0	0	0	0	0	0	0	0	0	0	0	0	0	0	0	0	0	0	0	0	0	0	0	0	185.42	2.54	0	27.01	0	4.7	14.03	8.22	0.79	7504.42	0.0200538	0.208569
Synechococcus phage S-CBS3	0	0	0.09	0	0	0	0	55.99	93.96	4.2	14.09	3.65	0	0	6.41	0	0	0	47.57	0	0	137.65	2.46	4106.18	7.06	1.2	7293.35	68.3	6.5	56829.2	24.42	2.15	0	0	0	35.32	0	822.75	0	56.73	1.79	4025.96	6.01	9.25	1.18	2241.38	0.0201548	0.208569
Mycobacterium phage PackMan	0	0	0	0	95.78	0	0	0	0	0	0	1.82	0	0	13.46	0	0	0	21.88	0	90.37	7097.01	379.64	9.97	0	0	221.91	1.69	0	19.16	0	0	2.9	1.07	0	0	0	3142.21	0	0	0	0.39	4.01	4.11	2.36	1.5	0.0204336	0.208569
Enterococcus phage phiFL4A	3.71	0	4.86	71.66	12919.8	0	20.89	284.44	140.93	119.58	398.5	21385.5	8548.15	2700.03	0	30.35	315.3	392.51	26.64	31.09	51.64	2740.57	19478.3	96483.7	1863.47	576.1	203.27	4038.14	2306.55	9909.51	14.65	617.84	8.12	0	305912	9920.24	11041.2	9759.15	28502.1	996.8	104.61	1755.63	21.04	24571.9	23447.8	4640.71	0.0208569	0.208569
Staphylococcus phage phiNM3	0	0	0.18	0	332.36	0	0	0	70.47	105.59	0.26	19228.5	0	214.02	0	1164.03	0	2649.43	9398.05	0	0	20537.1	15433.7	9836.9	8.82	0	253.62	259.71	0	6266.28	16835.3	39.76	2980.73	236.81	0.77	0	2231.23	11.44	0	33767.1	7.15	9.01	31.06	11308.1	7.87	7.25	0.0218537	0.212109
Enterobacteria phage IME10	98313.6	16.39	156.27	1.66	0	25130.2	710.38	21855	469.78	28821.2	72.29	19.16	6.69	254.34	0	481.22	67.56	0	0	124.35	11.92	170.5	18.43	264.11	56.47	127.61	0	36.26	4.88	5661.21	70.82	62.32	2.32	0	0	5.89	0	648.53	1271.5	32.42	85.84	0	4.01	0	2.36	2.5	0.0235427	0.220347
Lactobacillus phage phiadh	2421.39	0	0	0.37	0.96	5.62	20.89	0	0	0	2.87	0	0	0	0	0	0	0	0	0	0	0	0	26.58	0	0	0	0	0	0	0	0	0	0	0	0	0	0	0	0	0	81.08	0	0	0	0	0.024043	0.220347
Enterococcus phage phiFL1A	0	0	0.71	31.77	0	8.43	0	15.68	0	0	33.67	18.25	0	1.55	0	0	472.95	73.6	9.51	0	0	355.09	11258.9	7023.03	42102.8	67.1	31.7	7359.55	0	102.18	0	0	0	0	0	2989.39	17.61	7.63	0	1129.17	5.36	7373.1	27.05	10597.9	5.9	53.74	0.0250059	0.220347
Lactococcus phage r1t	222.32	0	0.18	0	0	0	0	219.49	0	11.89	0.52	9.12	80.33	2765.16	0	0	0	0	1.9	0	0	1.56	4742.41	1666.06	3568.13	0.48	9.32	30.36	2412.21	0	0	911.18	5.8	0	3.07	222.2	11.39	6.36	2165.72	3301.07	15.2	4730.64	8.01	42.14	72.77	9388.65	0.0261875	0.220347
Staphylococcus phage phiMR11	3.71	0	0	0.55	0	5.62	20.89	2.24	60014.6	0	0	3.65	0	3.1	0.27	0	0	662.36	17.13	310.87	19776	6.26	14.74	16.61	3.53	0	14.92	8.43	0	3.19	0	416.91	0	0	0	0	0	20.98	0	245.82	20.57	67.77	52.1	39.05	93820.5	21.24	0.0265226	0.220347
Mycobacterium phage DotProduct	3.71	3.64	0	1.29	52241.6	0	20.89	60.47	0	0	0	1.82	0	3.1	0	225.44	0	0	0	93.26	9.93	0	0	0	0	0	0	0	0	0	0	0	3022.47	35.28	0	0	0	0	0	5.4	0	0	0	0	0	0	0.0273086	0.220347
Streptococcus phage YMC-2011	918.9	65.58	0	0	5.75	0	0	0	46.98	0	0	9.12	0	0	1.17	0	585.56	809.55	0	93.26	7.94	0	56.52	162.79	0	7.43	225.64	661.08	0	7533.91	0	0	4.64	0	1.53	5741.13	0	100.46	5.37	162.08	8.94	594.22	54.1	12259.8	12.98	49345.1	0.0273765	0.220347
Streptococcus phage O1205	1211.62	0	0.35	0	0	0	0	0	0	0	0	3899.71	0	307.07	0.45	95.38	0	0	5.71	0	15.89	0	22.11	563.11	3.53	1.44	87.65	119.74	0	3177.05	0	16.12	1.16	0	11.51	0	47.65	136.06	75.19	1591.1	19.67	1059.57	6.01	128.47	1.57	3780.95	0.0282086	0.221639
Bacillus phage phi29	0	0	0	0	0	660.65	0	2316.97	0	0	0	569.35	0	0	0	0	0	0	0	0	53.63	0	0	0	3.53	9.47	0	27.83	0	0	0	0	63.78	33.14	816.46	391.42	2.07	7.63	51.02	62.13	14.31	30805.4	15.03	18.5	99.51	8	0.0307213	0.232897
Pseudomonas phage YuA	0	0	0	0	0	0	0	0	0	0	0	0	0	0	0	0	0	0	0	0	0	0	0	0	0	0	0	0	0	0	0	0	0	0	0	0	0	2.54	0	21.61	3.58	20322.9	8.01	0	3.93	5	0.0317055	0.232897
Synechococcus phage S-RSM4	0	0	0	0	0	11.25	0	0	681.18	18.18	3.91	27.37	870.21	0	0	0	0	98.13	3.81	0	0	14.08	17.2	9.97	19.41	0.84	13.05	8.43	21.13	44.7	80.59	12.89	0	0	1.53	1.47	4.14	958.81	18.8	0	0	464.56	1256.33	1186	0	124.97	0.0317587	0.232897
Bacillus phage B103	0	0	0	0	0	784.35	0	2206.11	0	0	1.04	1097.65	66.94	0	0	0	0	0	0	0	41.71	0	4.91	0	7.06	36.67	5.59	25.3	1.63	0	0	12.89	53.92	4.81	1254.62	1.47	1.04	19.07	95.33	83.74	7.15	54446.5	51.09	28.78	235.21	8.5	0.0326755	0.234411
Stx2 converting phage II	0	0	0	0	0	0	0	16.8	0	2329.98	1.04	0	0	10.86	0	62.86	0	0	0	0	0	0	0	0	0	0	0	0	0	3.19	0	0	0	1.07	0	0	0	0	0	0	0	0	0	0	0	0	0.0347125	0.239348
Enterobacteria phage P1	66.69	5.46	0	6.09	5.75	7568.01	20.89	9899.49	140.93	17576.2	3.39	9.12	120.49	584.67	3.25	1521.69	630.6	24.53	0	0	0.99	32.85	0	3.32	3.53	6.23	0	5.06	15.44	23.95	4.88	7.52	29.57	0	0	0	19.68	10.81	77.87	788.8	1972.47	11.36	44.08	8.22	61.75	47.49	0.0348143	0.239348
Lactococcus phage bIL309	11302.9	0	0	0.37	160.91	5.62	0	2.24	0	8.39	0.52	23.72	87831.1	6.2	0.18	32.51	0	355.71	142.71	170.98	9013.1	0	9.83	9.97	1235.26	1.08	22.38	6694.26	4079.95	4.79	48.84	788.69	0	1.07	0	1317.01	3944.54	7978.23	0	8844.27	5197.64	3.92	16.03	401.84	3.93	237.43	0.0356015	0.239765
Enterococcus phage EFAP-1	0	0	0	0	0	0	0	2.24	0	0	0.26	1.82	0	0	0	0	0	24.53	1.9	0	0	9.39	30659.8	6.64	1.76	0.24	3.73	5.06	0	293.76	0	0	0	0	0	0	0	0	0	0	1.79	1130.07	0	4.11	0	0	0.0368078	0.241083
Brochothrix phage BL3	1020.8	0	0	29.73	33.52	3893.64	41.79	38.07	845.61	70.63	0.52	40.15	495.35	603.28	0.18	312.14	0	1925.74	71.36	62.17	201.59	84.47	2946.19	2182.66	289.4	74.89	335.67	187.19	2546.31	73.44	0	33.31	120.6	11.76	392.12	3867.89	509.64	378.31	284.64	1080.55	1.79	1829.27	6.01	21214.3	3469.54	540.6	0.0372582	0.241083
Enterobacteria phage ST104	1382.06	0	0	0	0	0	0	0	0	2796.39	0	0.91	0	3.1	0	0	0	0	0	31.09	0	0	0	0	0	0	0	0	0	0	0	0	0	0	0	0	0	0	0	0	0	0	0	0	0	0	0.0390614	0.24789
Enterobacteria phage BP-4795	4029.47	0	0	67.59	1.92	0	0	47.03	46.98	802.07	0.26	1.82	0	20.16	0.18	2.17	45.04	0	0	0	0	12.51	0	3.32	0	2.52	0	0	1.63	18749.4	4.88	0	3.48	0	0	11.04	0	1.27	36.25	0	0	0	0	13.36	0	0.5	0.0416037	0.259042
Staphylococcus phage 53 sensu lato	183.41	400.76	7.86	1.85	1494.18	10629.5	689.48	99921.1	258.38	21011.8	16511.9	896	1204.91	9229.1	1.26	229.77	45.04	12609.3	62948.3	777.17	23399.7	1454.75	13469.2	2343.78	8157.99	7257.44	4956.72	2995.93	4655.37	1320.31	51.28	233.17	1937.67	1181.9	925.42	24050.5	100.48	14864.1	828.42	6186.13	3375.38	792.03	1505.79	20918.4	2164.48	11452.8	0.0469416	0.282263
Burkholderia phage BcepMu	446.48	10.93	9.28	0.74	78.54	47.79	0	2.24	0	0.7	0	5.47	0	0	2.8	0	0	98.13	6.66	15.54	5720.08	12318.5	3741.09	23.26	63.53	11.5	78.32	23544.2	0	1848.75	0	0	0	0	140.43	39	756.17	2.54	632.39	205.3	134.12	0.78	0	0	0	0	0.0494586	0.282263
Tetrasphaera phage TJE1	0	0	0	0	0	0	0	0	0	0	0	0	0	0	0	0	0	0	0	0	0	2715.54	0	3.32	95.29	0.72	0	21.92	0	0	0	19172.4	0	0	0	0	0	0	0	0	0	0	0	0	0	0	0.0495906	0.282263
Pseudomonas phage phiKZ	0	0	0	0	0	0	0	0	0	0	0	0	0	0	0	0	0	0	0	0	0	0	0	0	0	0	0	0	0	0	0	0	0	0	0	0	0	25.43	8.06	718.56	0	83.83	2	0	3.93	0	0.0495906	0.282263
Bacillus virus 1	31.49	85.62	2.92	2.95	13295.3	4984.43	67214.1	19730.7	164.42	1443.3	49.85	48.36	816.66	5660.6	8.4	4192.24	3130.49	37533.6	15663.1	994.78	24909.2	3655.66	10319	54730.8	829.39	624.99	2873.7	43	30679.2	5469.63	60474.2	3542.64	909.7	25.66	3994.82	8086.73	261.04	34144.6	31854.7	3492.87	985.34	963.99	1474.73	4428.48	54.28	15363.5	0.0496099	0.282263

## Sheet: C
host bacteria of phages	Gram positive or negative	D01	D02	D03	D04	D05	D06	D07	D08	D09	D10	D11	D12	D13	D14	D15	D16	D17	H01	H02	H03	H04	H05	H06	H07	H08	H09	H10	H11	H12	H13	H14	H15	H16	H17	H18	H19	H20	H21	H22	H23	H24	H25	H26	H27	H28	H29	p value	FDR
Acinetobacter	G-	90.78	35922.3	44.52	0.37	4845.54	33.74	11825.7	655.11	469.78	7012.31	26772.7	156.94	187.43	4604.47	518.11	1515.19	32836.4	3851.39	14785.9	3885.85	72005.5	2218.11	9934.55	1323.87	538.22	13.54	7284.02	1709.19	169.05	1966.89	39.07	323.43	133.93	807.71	1333.65	7843.93	186.45	2318.19	895.56	2504.17	169.89	18.02	5583.34	2002.01	1015.57	42659.4	0.752565	0.928651
Actinomyces	G+	16.67	0	0	58.91	0	8.43	0	2.24	0	0	0	3.65	0	0	0.36	0	0	0	7.61	0	5.96	0	0	0	14.12	278.34	0	0	0	0	0	0	0	0	1.53	0	7.25	0	14.77	0	0	0	9.02	0	0	56.23	0.912996	0.982002
Aeromonas	G-	0	0	20.41	0.37	5493.02	0	0	678.63	0	101.39	0	489.06	13990.3	3045.87	0.36	3975.48	0	1950.23	5142.38	0	4.97	6.26	77.59	36.54	0	0	11.19	0	3.25	0	0	0	14119.2	26734.6	124670	27.22	5353.3	0	2285.21	0	1.79	0.78	4.01	0	1056.87	1	0.815355	0.945071
Aggregatibacter	G-	4133.22	0	0.18	0	0	5.62	0	0	70.47	2.8	4.44	0	2275.94	0	0.18	0	0	183.98	0	0	202.59	6.26	58.19	3.32	3.53	52.6	0	13.49	0	1464	0	17.19	0	0	3.07	4622.78	6069.07	4712.67	154.41	10.81	0	0	0	319.62	0	0.5	0.157568	0.577511
Bacillus	G+	18624.5	132127	254.24	769.94	132739	44637.7	158017	46275.7	23019.3	4956.45	1901.17	12524.9	115223	104574	283.13	169318	185420	199119	194072	127689	57967.4	32686.6	16469.9	74366.2	7365.63	10901.1	25691.8	18178.8	78372.4	25250.3	61602.4	20556.3	146792	196958	12877.7	61327	291974	45294.3	131270	94934.1	185260	103569	18943.1	53530.2	16827.7	95039.9	0.298563	0.577511
Bacteroides	G-	99716	17527.6	55.74	26584.6	13168.9	103054	28707.5	3967.64	60179	132334	35437.2	3092.22	9886.94	22777.3	757.15	74047.1	105806	93733.5	6041.47	14020.1	54271.2	527.15	8311.32	5742.32	79402	27.92	9577.77	6251.57	3273.71	43793.7	113635	4794.44	3023.63	474.15	538.68	30630.4	26729.2	23355.5	7814.3	2663.55	6321.58	81466.8	873593	30037.4	3915.58	221414	0.288098	0.577511
Bordetella	G-	0	0	0	0	0	11.25	0	0	0	0	0	0	0	0	0	0	2635.02	0	0	0	258.2	0	0	3.32	3.53	0	233.1	0	0	3.19	581.2	312.68	0	0	0	5.89	1001.67	2.54	0	10.81	0	0.78	2	0	0.79	3740.96	0.0180008	0.208076
Brochothrix	G+	1039.33	52.83	15.81	31.77	44.06	24598.8	1483.43	2017.97	845.61	141.95	61.59	113.14	3239.86	975.48	20.06	379.34	6508.72	4611.86	11132.5	197323	667.34	12209	32515.5	4445.03	3153.42	1820.32	27409.3	629.88	5768.01	478.95	4.88	1891.13	25889	40375.3	2792.39	11088.6	7165.01	701.94	946.58	4400.53	2660.07	48818	381.71	30740.3	3532.48	15133	0.000397797	0.0101438
Burkholderia	G-	2445.47	2960.13	49.47	11.45	3668.4	6811.77	211441	39566.6	21680.4	141.25	109.61	249.09	1840.83	21836	111.93	77857.8	14639	4893.96	69486.4	156071	5786.62	101784	4200.51	347.16	164.11	39.66	2349.69	25056.9	192.62	12103.1	371.19	212.75	9985.81	9554.06	392.88	4384.39	16298.1	4718.4	6711.98	8044.67	166.31	2724.32	447.83	9413.98	113305	3108.89	0.55788	0.835177
Clostridium	G+	23967.5	96982.9	477.21	870.78	63221.9	201238	93968.1	61687.1	7727.9	224134	37800.6	33267.1	61390.1	120121	1401.02	23568.9	105220	48277.3	75921.8	211950	168700	92076.6	34342.4	162860	153152	13734.2	198457	129040	205534	21460.2	64650.1	47140.6	102653	24138.8	158355	150155	157134	240071	74401	129104	11707.9	46721.6	28091	73040.6	120149	125629	0.0396357	0.330756
Corynebacterium	G+	1367.24	0	0	0	968.34	497.6	0	0	0	0	0	52.92	0	0	0	0	0	0	0	0	28.8	0	0	0	0	0	0	44.69	0	0	0	0	0	0	1.53	0	1352.83	2.54	322.24	37.82	1.79	7.05	18.03	12.33	1.57	10584.3	0.371497	0.676656
Cronobacter	G-	3.71	4801.78	0	4.62	0	0	0	0	0	4182.35	0.52	10307.7	0	3.1	0	0	0	0	0	31.09	0	0	0	6.64	0	3.95	0	0	1.63	0	12.21	0	0	0	0	2.94	0	0	0	0	0	0	0	0	0.79	0.25	0.240174	0.577511
Enterobacteria	G-	163874	267065	319.53	1814.88	1892.62	117144	20318.8	72126.3	4885.73	133164	299.07	46713.5	1425.81	11139.8	6073.85	50179.1	23242.2	3790.06	5243.23	792.71	15996.4	2668.61	9593.9	4282.24	1171.72	336.82	22568.2	1284.21	9967.43	161210	2627.61	857.45	17533	20349.3	1055.11	50495.2	23289.1	4476.15	8141.91	29272	82800.1	88176	1526.83	3378.14	3666.6	1777.01	0.181314	0.577511
Enterococcus	G+	20375.2	1562.95	157.33	13631.8	32750.2	632.54	417.87	7224.17	15690.7	28487.7	2099.77	136696	24372.6	13498.6	2447.54	1285.42	18310	14031.8	2987.43	21993.9	8813.49	33994.3	122303	106824	52898.8	53856.9	6856.98	55321.4	19639.8	439793	18456.8	21058.1	1623.43	647.88	306416	30313.3	74718.3	11563.6	29251.3	50931.6	7885.43	37469.5	1677.11	98465.5	114585	9970.99	0.00976128	0.165942
Erwinia	G-	29.64	63.76	2.39	5821.76	97.7	143.38	62.68	29066.9	0	53.14	6.79	130.48	40.16	3315.72	0	3652.5	5585.33	122.66	75.16	62.17	208.54	23.46	21.82	2298.92	36051.7	195.43	386.02	46693.7	0	3.19	1289.39	344.92	114.8	3.21	268.57	61.8	3212.19	873.61	550.49	19206.7	51.86	262243	1499.78	16819.8	30.68	63.23	0.305741	0.577511
Escherichia	G-	28389.7	15237.8	63.87	1.85	142.71	34604.2	8702.1	17606.3	1103.99	37111.8	94.47	1062.98	2255.86	1789.68	16.53	3747.87	13715.6	1766.24	29.49	186.52	353.53	592.85	7939.15	5067.93	231.17	1098.88	0	319.58	2825.08	9101.68	401512	16063.8	106.68	14.97	178.03	94.18	7468.52	11757.5	25039.3	70.24	12415.1	2624.44	24.04	5106.78	54.28	328.41	0.298563	0.577511
Flavobacterium	G-	0	2351.71	4.42	0	8.62	0	0	6.72	93.96	22046.7	2143.88	3.65	0	559.86	105.34	2.17	7026.71	1422.81	0	155.43	45.68	0	20.61	1302.28	5.29	0	82.05	835.62	14.63	38022.4	39.07	0	84.65	28.33	0	0	0	2189.12	38.94	0	2749.48	0.78	2	45.22	13.77	286.67	1	1
Geobacillus	G+	48926.1	45.54	2.83	209.43	19927.2	15675.8	20.89	5407.77	798.63	818.85	4359	6763.82	3039.05	28625.6	2.89	49476.7	4279.09	8782.15	7768.28	404.13	152.93	17438.3	3113.11	19213.6	9345.56	142.11	6633.2	1493.33	8113.57	8220.41	92.8	1135.75	91127.5	2152.11	620.02	2348.54	26743.7	1169.9	21377.9	54702.7	354.08	19536.8	354.66	11957.6	1713.34	63.73	0.604291	0.854773
Haemophilus	G-	62.99	2145.86	11.75	0	78.54	0	0	0	0	1.4	2080.98	0	1459.28	1101.1	0.27	1404.64	5179.95	7506.53	46.62	0	0	0	35.16	0	17.65	0.48	151.05	3.37	27.63	3.19	0	2.15	62.62	15.5	0	93.44	678.49	13.35	0	5843.06	5593.75	3.92	8.01	85.3	0.39	5698.17	0.944949	0.982002
Iodobacter	G-	0	18531.3	0.18	0.18	0	0	0	87.35	986.54	43.35	2.09	16.42	0	30004.3	0	0	45.04	858.59	26.64	31.09	41.71	197.1	290.94	23.26	24.71	2.52	3.73	51.44	13	15.97	29.3	17.19	1.16	0	0	0	0	0	0	32.42	49.18	0	0	0	0.39	0	0.962747	0.982002
Klebsiella	G-	116579	34741.9	996571	292.35	6607.9	2968.73	8002.17	1157.93	7281.61	347.54	743096	48057.5	153.96	1425.23	6.78	2830.96	540.52	245.31	44.72	18232.4	3960.36	10078.5	18.18	430.22	202.93	1.68	169.7	123.11	366.55	507.69	925.53	22.56	144.95	3.21	9.98	1009.46	6750.67	13.99	0	48.62	104425	5.88	133.25	20.55	11.8	5.25	0.000397797	0.0101438
Lactobacillus	G+	47510.7	34783.8	706.54	173928	84853	115241	75038.6	60980.4	397529	183988	36198.2	111647	347790	65990.2	466.25	17668.6	33512	21010.9	203371	152046	356550	189041	169595	93636.3	28532.6	13438.9	196423	94154.7	41895.1	24437.7	116992	269325	101426	17584.1	2564.48	25369.7	18039.4	209041	313516	103822	41342.4	50757.8	14354.6	101418	131629	61912.6	0.718597	0.928651
Lactococcus	G+	37219.3	16132.2	299.65	63306.9	17139	61393.1	22355.9	23603.1	7258.12	6347.3	14854.7	18089.8	171311	143838	1554.42	5245.73	10157.2	18508.8	25766.2	7181.05	10381.5	86959.9	118522	92068.2	43634.4	29804.5	71892.9	274170	78710.5	26168.3	4942.65	16921.3	12348.5	1640.01	3064.8	76989.9	119805	232860	26881.5	187786	114896	45102.7	12122.5	78014.8	46861.1	61073.8	0.0524012	0.330756
Listeria	G+	23628.5	6938.54	27.21	330.77	14685.1	8627.86	46560.9	13535.6	3969.65	3573.28	30.79	38915	31521.7	31505.5	45.8	5349.77	2319.72	8634.96	31331	808.26	15779.9	42758.8	47110	1798.94	3409.3	2799.86	109449	18527	43278.3	13209.5	17487.3	12962.8	33671	45010.9	918.52	7949.88	19326	8434.11	50823.9	16513.5	7600.2	5049.1	570.06	20959.5	16495.8	4547.24	0.166768	0.577511
Microbacterium	G+	22.23	64410.5	0.88	26910.9	28859.7	2308.07	3583.22	72.79	0	62.24	2.35	4402.46	3105.99	0	0	433.53	0	0	11.42	248.69	9.93	6.26	0	54.82	11623.7	2.28	3.73	189.72	1.63	19.16	2.44	2585.26	1105.67	8.55	1422.67	46.35	5911.62	28790.4	35469.2	64.83	4721.96	9.4	22.04	35.97	4.72	4	0.732557	0.928651
Mycobacterium	G+	64906.9	20739.1	18.9	904.39	99376.2	25335.4	33993.6	685.35	5425.97	3057.92	893.04	1599.48	19204.9	73304	22.4	72362.8	11238.2	7567.86	28919.1	1243.47	11068.8	54021.5	25427.4	197797	129507	218.91	19392.4	24650.5	1077.69	743.97	153606	1064.83	253676	444362	571.68	195435	23478.7	32263.9	1954.92	7228.86	2365.9	1454.8	591.09	6675.09	911.34	7760.35	0.620129	0.854773
Myxococcus	G-	0	0	0	0	3.83	0	0	670.79	0	0	0	581.22	0	0	65.95	32.51	0	24.53	14.27	0	9.93	0	650.99	0	0	0	647.1	191.41	0	0	17.09	0	2.32	0	22.25	2.94	6592.18	31.79	128.9	8.1	0	0	0	790.32	1193.75	2564.54	0.0855011	0.436055
Pantoea	G-	5.56	7.29	0.44	0.92	2.87	16.87	52.23	28583.1	1080.5	23.08	10.18	638.7	0	3264.54	0	0	0	122.66	6141.37	124.35	2.98	3.13	2.42	0	543.51	0.24	0	0.84	301471	57.47	126.99	0	0	0	0	0	0	8.27	0	3895.37	2.68	7.83	10.02	53612.4	3.54	1388.62	0.764772	0.928651
Pseudoalteromonas	G-	0	0	0	0	5.75	0	0	193.73	0	5.59	11.48	0	0	2530.99	0	0	45.04	0	0	0	0	0	375.8	0	0	53.68	29.84	0	0	1015.38	0	0	1951.59	3342.02	8.44	0	0	1.27	28.2	10.81	0	6785.93	2	743.05	383.89	1.25	0.25328	0.577511
Pseudomonas	G-	151.92	10.93	0.53	0.18	3647.32	1079.54	83.57	88001.3	0	14.68	2.87	14.6	394.94	1446.94	0	5022.46	202.69	429.3	40.91	93.26	26.81	46.93	89.71	11.63	10.59	16.06	341.26	22322.3	4.88	2014.79	183.15	38.68	3769.25	832.3	0	77.99	1810.67	5367.57	16.11	1026.52	9884.73	24759.4	405.75	2270.25	46.81	4032.63	0.194522	0.577511
Psychrobacter	G-	18.53	0	0	2.03	6.7	0	0	72.79	0	1022.34	6.79	0	0	0	0	10.84	0	0	0	0	0	14.08	32.73	0	0	1.68	1.86	0	0	7802.12	0	0	0	0	0	49.3	2.07	14.62	0	0	0	0	2	9.25	0	0	0.56309	0.835177
Ralstonia	G-	3.71	7.29	0	1.85	0	5.62	0	0	93.96	1.4	0	1.82	66.94	15.51	0.72	26.01	2589.97	0	0	0	19.86	3.13	572.19	136.21	0	0	3908.68	1457.91	1.63	0	4.88	0	26470.5	2372.34	1.53	7.36	1230.6	2.54	0	626.72	1521.83	0.78	26.05	3550.8	39.33	28.49	0.240449	0.577511
Rhodococcus	G+	4996.54	34370.3	183.31	2407.9	169.53	1675.53	22502.2	42124.4	12731.1	2325.78	311.6	444023	58866.4	19877.2	132.62	3459.58	1171.12	19232.4	24349.5	1165.75	11382.6	37646.9	108486	958.44	80575.5	797939	29268.5	79374	4857.74	4663.39	422.47	484.6	3388.32	2466.42	11786.5	116278	23452.8	4153.16	917.04	586.2	358.55	33765.9	10324.1	21643.9	19754.9	29097.2	0.277879	0.577511
Riemerella	G-	72.25	0	1.41	3887.95	2854.26	109.64	25960	1455.81	1150.96	122.37	4.96	11041.3	334.7	5792.42	7.95	19491.5	247.74	1398.28	19908.3	295.32	7252.39	1356.21	697.06	12730.5	256662	34.75	52278.6	14.33	6.5	84.61	7960.99	54.8	754.89	187.09	33.76	4903.1	2027.17	457.15	59.08	2209.72	21.46	20795.7	62.12	24682.9	21.24	26022.8	0.470489	0.77403
Salmonella	G-	50993.7	22267.4	63.52	4.8	308.41	40285.8	20559.1	48565.8	2748.22	29483.4	43739.2	1932.52	2684.27	325.68	985116	934.26	7995.14	9125.59	87456.7	310.87	1560.11	1043.36	11456	4674.26	580.57	156.13	399.07	233.57	63990.2	4384	183.15	165.47	19485.8	3156	33	2288.95	18.65	2451.07	793.51	16843	15115.5	16.45	671.24	1522.06	490.87	63.48	0.0583686	0.330756
Shigella	G-	18092.8	125092	106.1	3.14	529.67	27680	835.74	26316.5	46.98	1604.83	42.28	9750.2	46.86	2509.27	6.96	16142.5	1711.63	233.05	96.09	326.41	3885.88	153.3	384.29	257.47	68.82	592.27	214.46	91.07	9.75	4037.56	85.47	33.31	4852.3	380.07	93.62	7.36	96.33	64.22	1243.31	5.4	4094.27	0.78	6.01	0	3.93	0.5	0.0203996	0.208076
Silicibacter	G-	3.71	0	0	0	0	22411.6	0	0	0	0	0	0	0	0	0	0	0	0	0	0	0	0	0	0	0	0	130.54	0	0	0	0	0	0	0	15.35	0	0	75.03	34.91	0	0	0	0	0	0	0	0.861108	0.975923
Sodalis	G-	0	10.93	0.18	0	0	0	0	0	0	0	0	10.95	0	601.73	0	8.67	0	24.53	1147.4	0	0	0	0	0	0	0	0	40.47	0	0	0	0	430.21	60.94	0	0	0	0	0	0	0	127.7	4.01	168.55	2597.14	0.5	0.529841	0.835177
Staphylococcus	G+	178560	5916.61	55.65	51022.9	414320	26187.2	59661.1	127674	189463	51164.4	25381.8	26668.4	44454.4	86248.9	34.33	200564	59659.5	33202.9	138529	17921.5	94262.1	171750	78802.4	65921.3	16409.4	8693.73	109359	74033.1	59773.7	8522.15	17482.4	3418	45364.3	24281.5	7873.01	76872.1	41160.7	24772.1	23280.5	64505.9	11455.7	63190.9	6341.74	67074.6	113188	54430.2	0.456679	0.77403
Streptococcus	G+	42588.3	32486.7	304.51	626451	44758.3	88021.6	79572.5	200342	129871	117648	10627.5	20829.8	71424.3	162372	731.95	120175	44952.9	32111.3	24242.9	13398.4	77587.5	92034.4	95918.4	118302	74099.2	62518.4	30510.5	121390	59540.4	42511.8	11162.5	545640	69804.4	127494	357697	131337	73063	79702.2	235194	39175.2	27527.9	48796.5	10753.9	257094	276492	132513	0.57316	0.835177
Streptomyces	G+	0	0	0	0	0	0	0	0	0	0	0	0	0	2676.77	0	0	0	0	0	0	0	0	0	0	0	0	0	0	0	0	0	0	0	0	0	1.47	851.47	0	0	0	0	0	0	0	0	0	0.9576	0.982002
Tetrasphaera	G+	0	0	0	0	0	0	0	0	0	0	0	0	0	0	0	0	0	0	0	0	0	2715.54	0	3.32	95.29	0.72	0	21.92	0	0	0	19172.4	0	0	0	0	0	0	0	0	0	0	0	0	0	0	0.0495906	0.330756
Thermus	G-	9.26	7.29	72.79	1.11	60.34	2.81	0	29967.2	0	927.94	4.7	4301.18	174.04	707.19	0	3364.2	45.04	49.06	215.97	0	3290.04	1267.04	44.85	2722.5	67.06	0	18.65	280.79	178.8	5635.66	4.88	10711.7	434.27	285.99	28.39	0	58.01	8732.31	9.4	24.31	8194.8	745.42	3773.99	63.72	104.63	1232.66	0.168112	0.577511
Vibrio	G-	1126.4	4076.78	0	1.66	794.98	17697.1	9318.46	6952.04	93.96	669.2	4.18	7.3	66.94	9.31	4.16	372.84	45.04	147.19	3663.89	51231	819.28	2926.72	26589.9	8.3	10.59	0	1195.36	0	9330.24	5629.28	7.33	1853.52	2008.99	279.04	3163.02	6404.05	18.65	301.38	256.45	16834.9	1.79	5.48	271.5	5.14	12.59	1747.02	0.439026	0.77208
Xanthomonas	G-	0	0	0	0	5.75	5.62	0	0	0	13.29	0.52	0	73.63	9.31	0	5291.25	0	0	7.61	0	1.99	3.13	31.52	0	0	0	3.73	16.02	0	1280.4	0	0	208.73	7.48	1.53	3.68	4253.22	2140.8	0	5.4	1.79	0	2	494.34	0	1	0.303657	0.577511
Xylella	G-	0	0	0	0	0	0	0	0	0	0	0	0	0	0	0	0	315.3	0	0	0	0	0	0	0	0	0	0	0	0	0	0	0	0	0	0	0	0	0	0	21.61	4930.29	3.13	632.17	0	0.79	0	0.293819	0.577511
Yersinia	G-	0	0	2.12	0	0	0	0	0	0	0	0.52	1804.78	0	0	0	0	0	515.15	5709.43	0	0	3.13	11662	0	3.53	0	0	0	0	0	4.88	0	0	0	0	0	0	0	0	0	0	0	0	0	0	0	0.69338	0.928651
Prochlorococcus	G-	444.63	551.95	63.96	727.84	557.44	1214.48	1149.14	814.13	102506	253.14	41.49	583.95	6071.4	12910.8	54.57	53781.7	285055	449852	4258.52	217.61	7.94	222.12	524.91	317.26	4851.01	47.69	2800.97	1430.09	554.29	643.39	3291.84	668.34	1321.93	360.29	181.09	1344.23	2627.96	845.64	41.62	134053	310614	667.47	4686.68	1618.67	9747.84	5774.9	0.787009	0.92388
Cyanobacteria	G-	0	3.64	0.18	0	1228.86	0	55607.8	449.06	93.96	42.66	0.52	3054.81	0	460.6	0	1352.62	0	24.53	599.39	62.17	36.74	9337.02	4178.69	16.61	0	7.79	39.16	6.75	4.88	9138.4	4.88	21.49	54.5	3.21	0	90.5	35.22	0.64	0	359.28	0	28.99	0	462.48	0	0	0.926642	0.980912
Synechococcus	G-	3.71	65.58	41.08	0.74	81.41	8636.3	198.49	11405.7	1103.99	2567.73	11560.2	400.56	1573.07	14205.8	10.75	5668.42	7747.4	2637.1	1408.09	497.39	16405.5	178.32	49598.8	19999.3	5569.22	1166.82	63827.5	344.03	1027.3	74603.1	158.73	127.87	4066.68	3628.54	1005.23	36.79	6.22	6252.62	135.61	2577.1	12735.2	4538.71	2065.83	22114.6	134.91	70242.3	0.17393	0.543941
Endosymbiont		0	0	0	0	96.74	0	0	0	0	0	0	0	53.55	0	0	0	0	0	0	0	187.69	0	0	9.97	0	0	0	9.28	3.25	0	0	0	8.12	0	0	0	2.07	1.27	0	0	0	1.57	0	0	0	0	0.305434	0.556691

## Sheet: D
phages	read counts
D01	541965
D02	556755
D03	11320361
D04	5414687
D05	1044918
D06	358349
D07	101065
D08	895612
D09	81379
D10	1442163
D11	3832223
D12	1107695
D13	149487
D14	646430
D15	11070364
D16	465766
D17	82486
H01	1061960
H02	64344
H03	1008423
H04	653138
H05	815608
H06	603172
H07	566985
H08	8352051
H09	537113
H10	1187685
H11	1250776
H12	657666
H13	409874
H14	930944
H15	1729710
H16	1877582
H17	1303820
H18	1380431
H19	969654
H20	1600722
H21	752546
H22	388900
H23	1118953
H24	2562161
H25	1003111
H26	991715
H27	2550207
H28	4001143
H29	59369
