# Supplementary material for: Enteric Phageome Alterations in Patients With Type 2 Diabetes
Source: Front Cell Infect Microbiol. 2021 Jan 22;10:575084. doi: 10.3389/fcimb.2020.575084 (PMC7862107; doi:10.3389/fcimb.2020.575084)
Supplement: Supplementary file 3 [file Table_2.xlsx]

## Sheet: order
	D01	D02	D03	D04	D05	D06	D07	D08	D09	D10	D11	D12	D13	D14	D15	D16	D17	H01	H02	H03	H04	H05	H06	H07	H08	H09	H10	H11	H12	H13	H14	H15	H16	H17	H18	H19	H20	H21	H22	H23	H24	H25	H26	H27	H28	H29
Unknown	11.6768	5.96887	0.0217926	15.2524	8.51923	6.4973	16.8397	21.7691	19.5112	1.69135	1.53785	4.63422	7.76857	10.999	0.0942336	15.928	27.4015	6.9927	4.21381	3.06633	11.7315	7.87337	5.89683	13.9839	1.96002	1.34361	13.1676	14.6518	8.4769	7.92895	2.34414	7.0942	11.768	13.2457	35.8617	9.16207	11.8905	5.59491	13.2279	20.9882	1.51579	4.07995	1.8958	17.6269	28.0056	6.02848
Caudovirales	88.3232	94.0311	99.9782	84.7476	91.4808	93.5027	83.1603	78.2309	80.4888	98.3087	98.4621	95.3658	92.2314	89.001	99.9058	84.072	72.5985	93.0073	95.7862	96.9337	88.2685	92.1266	94.1032	86.0161	98.04	98.6564	86.8324	85.3482	91.5231	92.0711	97.6559	92.9058	88.232	86.7543	64.1383	90.8379	88.1095	94.4051	86.7721	79.0118	98.4842	95.92	98.1042	82.3731	71.9944	93.9715

## Sheet: family
	D03	D11	D17	D01	D16	D08	D07	D06	D14	D09	D04	D13	D02	D10	D05	D12	D15	H24	H12	H23	H01	H15	H25	H18	H27	H10	H28	H16	H11	H04	H21	H03	H17	H20	H07	H22	H29	H19	H02	H05	H08	H06	H13	H14	H09	H26
Siphoviridae	0.21479	16.1731	25.0316	38.6219	41.6179	42.0525	50.705	53.7962	58.3262	59.7697	60.0655	71.1908	71.6441	72.1029	81.5514	85.296	99.7155	22.1177	29.7783	36.3394	36.3431	36.4975	38.3368	49.9665	52.1164	53.7412	53.8546	54.3608	59.7683	59.8086	60.7444	60.865	61.9985	63.5179	67.3672	70.0915	70.3287	74.5035	75.0002	76.7181	76.7796	77.1226	78.3341	85.5975	93.1463	95.2142
Myoviridae	0.0658813	7.96073	45.1279	17.8882	39.2416	18.7368	17.4521	20.9045	27.8381	20.2067	24.6459	20.6446	22.1717	19.2818	7.9991	5.56083	0.165388	61.4895	26.9857	41.7601	52.6829	54.17	48.5493	13.3127	22.9777	28.4093	17.874	24.8842	18.4272	25.633	28.676	34.0187	24.4496	22.6227	11.9735	8.09678	20.8742	14.9119	16.9408	12.3749	20.2097	10.9483	5.1035	5.67296	5.2572	2.48547
Unknown	0.0222254	1.54396	3.39234	11.9757	16.4602	24.2824	17.9231	8.46075	12.8254	19.5247	15.2527	7.80603	4.77176	1.82753	9.86431	4.07666	0.0953085	1.61356	12.2868	21.396	10.7473	7.5634	4.12835	36.3148	18.26	13.4622	28.0228	20.1736	14.7497	14.2192	9.01743	3.17823	13.4249	11.674	20.0278	18.4478	7.56469	8.8016	6.44874	9.68723	2.87609	7.0876	9.17593	8.36306	1.40678	2.04494
Microviridae	5.30018e-05	5.2189e-05	24.2568	0	0.0251199	0	5.28472	0.000558115	0.00773479	0	1.84683e-05	0.0454889	1.20628	0.0673988	0	0.564415	0	0.000714954	0	0.0035999	0	0	0.0478112	0.000460186	0.268827	0.0368638	0.000235275	0	0	0	0.000624718	0	0.00010652	0.248439	0	0	0.000199943	1.36001	0.00338996	0.0110237	0.000705486	0.0355563	0	0.0290333	0	0.00159504
Podoviridae	99.6971	74.3222	2.19138	31.5142	2.6552	14.9283	8.63504	16.8381	1.00258	0.4989	0.0359208	0.313071	0.206195	6.72032	0.585213	4.50205	0.0238384	14.7785	30.9492	0.5009	0.226705	1.76917	8.93769	0.405577	6.37713	4.35048	0.248372	0.565413	7.05482	0.339143	1.56155	1.93802	0.113657	1.93698	0.631495	3.36391	1.23227	0.423056	1.60693	1.20878	0.133866	4.80599	7.38642	0.337421	0.189762	0.25381
Tectiviridae	0	0	0	0	0	0	0	0	0	0	0	0	0	0	0	0	0	0	0	0	0	0	0	0	0	0	0	0.0160142	0	0	0	0	0.0132085	0	0	0	0	0	0	0	0	0	0	0	0	0

## Sheet: genus
	D02	D17	D10	D09	D07	D08	D06	D16	D01	D13	D05	D14	D12	D11	D04	D15	D03	H24	H12	H20	H23	H03	H21	H28	H02	H11	H10	H22	H05	H13	H29	H04	H27	H19	H25	H18	H06	H07	H16	H17	H01	H08	H15	H14	H26	H09
Unknown	53.3746	65.9351	67.6025	68.3555	73.4577	74.1148	74.5583	81.4533	82.3372	83.519	86.5719	87.4053	87.4454	93.5442	99.79	99.8131	99.909	56.3833	66.2685	68.7702	71.2103	72.1373	73.1611	77.7666	78.8403	79.0615	81.6545	81.6552	82.5336	82.855	84.046	84.7958	85.9204	86.077	86.4263	86.8652	91.9807	92.0688	92.186	92.728	93.4122	96.501	97.0901	97.9574	98.6173	99.2497
T1-like viruses	35.5557	0	0.000208021	0.00983055	0.0336417	0.0925624	0.00502304	0	0.289133	0	0.000957013	0.000928175	5.94839	0.000208756	0.000609454	0	0.000123671	0.000178739	0.000959404	0	0	0.0450702	0.000124944	7.8425e-05	0.00508494	0.0110299	0.00521306	0	0.00535875	0.000912317	7.49786e-05	0.00257828	0.000201671	0	0.000156118	0	0.0248894	0.0248685	0.000115626	0	0.0569794	0.00264557	0	0.00390364	0.00029907	0.00147269
T4-like viruses	4.92533	25.1326	0.736394	1.3603	1.23485	0.226996	0.146505	9.58357	0.0922569	2.16139	1.69544	2.12305	1.72349	2.68092	0.0182097	0.0574778	0.00877181	38.7414	0.046771	2.38838	15.6256	0.41962	0.428369	1.52423	2.00977	0.238615	1.08674	0.379379	0.25278	0.250735	4.99415	8.96013	0.392149	1.78589	0.0994083	12.6133	1.0548	0.171427	2.47868	3.43527	1.10807	0.334048	0.0978577	0.216652	0.738901	0.00607037
PhiCD119likevirus	3.34743	4.7129	13.5111	0.250679	0.366101	4.32062	8.16439	0.84463	1.70417	1.85702	2.37607	4.86534	0.634742	3.39085	0.0761632	0.0744149	0.0191425	0.601455	1.73716	3.45928	6.9766	1.45002	20.0841	8.93841	3.60814	10.95	5.27766	6.60079	2.63467	0.757223	4.27393	3.53869	4.57268	7.86283	2.07707	0.0382722	1.17066	6.67455	0.63502	0.147264	2.24887	2.63305	0.786406	1.29723	0.313425	0.555756
P2-like viruses	2.19324	0.0926409	0.179938	0.205213	0.00197892	0.0809502	0	1.15595	0.0166062	0.00133791	0.0182789	0.240397	0.00713193	0.000730646	0.00086801	1.80663e-05	7.06691e-05	0.341122	0.00391757	0.0100036	0.134225	0.0233122	0.00118696	0.0104305	0.00706241	0.00538863	0.0104261	0.00186035	0.038583	0.224278	0.00614824	0.00951981	0.00242005	1.06959	0.000624473	0.000536884	0.0447519	0.00746056	1.83597	0.194985	0.267924	0.00687849	0.00365221	0.0117109	0.0682876	0.00130507
Lambda-like viruses	0.277142	0.85735	10.7353	28.6855	21.033	3.23075	4.26456	0.357476	4.68259	0.111715	0.0494776	0.48559	0.0052361	0.0282865	0.107504	0.0130348	0.0108654	0.251843	0.242489	1.34698	0.0365132	15.5943	0.621032	7.19287	0.00433161	0.224975	2.23137	7.51223	8.78252	8.43711	0.315135	0.0781418	0.908527	2.56174	0.162558	0.00130386	0.162946	0.145564	0.0230675	0.0111313	0.184274	0.021341	0.0243839	0.222507	0.0174457	0.0305793
Mu-like viruses	0.211583	0.387408	0.000138681	0	0	0	0	0.139126	0	0	0.00784751	0.0909611	0	0.208078	0	0	0.000644856	0.558915	0.00207871	0.00288763	0.00308563	0	0.000187415	3.92125e-05	0.00423745	0	0.0150806	0	0	0.000304106	0.569712	0	0.000705848	0	0.000312236	0	0.0014713	0	0.00624382	0.00154454	0.741944	0.00176372	0	0	0.000598139	2.39462e-05
SPO1-like viruses	0.0590924	0.121275	1.46149	0.00737291	0.00593677	0.543986	0.0304173	0.0173907	0.000738055	8.98071	0.0636414	1.1299	0.00857637	0.0507799	0	0.0238023	0.00129855	0.0847221	0.0544462	0.380548	3.18025	0.00621659	3.17725	0.00137244	0.246431	0.0102721	0.490958	0.00491664	4.21886	0.0360365	0.442374	0.615912	0.771189	0.200372	2.42018	0.0192511	0.225108	0.0746056	0.847946	1.59492	0.0109109	0.0589081	0.0191204	0.0173224	0.0777581	0.0047174
Chlamydiamicrovirus	0.0177816	0.0589533	0.0673988	0	0	0	0	0	0	0	0	0.00309392	0.111222	0	0	0	1.76673e-05	0	0	0	0.00205708	0	0	0	0.000753324	0	0	0	0	0	0	0	0.260962	0	7.80591e-05	0	0	0	0	0	0	0.000705486	0	0	0	0
Bcep781likevirus	0.0167039	0.0875878	0.00762743	0.768011	0	3.94211	0.20148	4.20662	0.114768	0.127101	0.147954	0.245812	0.0036111	0.0107248	9.23414e-05	0.000234861	0.0028091	0.00169802	0.0127921	0.554012	0.29082	0.0248663	0.462104	4.05391	6.43367	0.0221439	0.133864	0.574051	0.0321525	0.0162697	0.273322	0.00287578	0.822615	0.281144	0.0149483	0.0187909	0.0400928	0.0212211	0.42088	0.182469	0.29702	0.00652575	0.0155756	0.0273255	0.00408728	0.00172413
SPbeta-like viruses	0.00772333	0.0404251	0.12613	0.013517	0.00197892	0.00334966	0.0142319	0.130967	0.164586	2.95343	8.54928	0.692264	0.417082	0.0710293	0.000406302	0.000153563	0.0167574	0.00151928	0.390078	21.435	0.0205708	10.1874	0.793392	0.143518	7.71667	0.0701364	0.218017	0.000265764	0.01577	1.4626	4.50654	1.33505	0.00473926	0.0389733	0.00347363	0.0729395	0.0258703	0.137937	0.625076	0.841881	1.40266	0.0731942	0.000537089	0.000487955	0.00468542	0.000251435
Epsilon15-like viruses	0.00413108	1.03084	2.68063	0.00983055	0.719339	0.0122821	1.14051	0	2.57563	0.220755	0.00449796	0.159027	0.0158889	0.00386199	0	0.00086718	0.00412531	2.40135	0.283264	0.357963	0.00617125	0.0139873	1.15317	0.0263508	0.00376662	0.000841974	0	2.42842	0.0454728	0.00486569	0.0328406	0.0210229	0.501455	0.0315119	0.262201	0.000306791	0.0123834	0.423594	0.00797822	0.0005326	0.14063	0.0183426	1.61116	0.00707535	0.00239256	0.0402656
N4-like viruses	0.00395147	0.00336876	0.000138681	0	0.00395785	0	2.22688	0.361984	0.000369028	0	0.0556982	0.143867	0.0988539	0	1.84683e-05	0.000966545	8.83364e-05	0.000536216	0	0.232454	0	0	0.0106827	0	0.000753324	6.9137	0.0385394	0.0228557	0.000459321	0.0351242	4.99857e-05	0.00525573	0	0.000289765	0	0.0193278	0.786162	0.078253	0.00127189	0.00074564	0.0109109	0.00634937	0	0.000487955	0.134581	0.0674924
P22-like viruses	0.00215535	0.254341	1.11152	0.00860173	0.167219	9.10316	7.99556	0.032205	7.70197	0.0113722	0.107664	0.0474916	0.170534	0.00814149	0.000258556	0.000948478	0.0224021	0.418516	0.339549	0.00113443	0.00334276	0.0435161	0.0191788	0.00901888	0.498701	0.0168395	0.00428215	0.210751	0.220015	0.761025	0.0195944	0.00208246	0.0922644	0.0012315	0.000195148	0.103005	0.600166	0.0255317	0.000982824	0.00010652	0.0157603	0.00158734	0.0574685	0.0236658	0.00019938	0.0122245
Bcepmulikevirus	0.00107767	0.685543	0.00346701	0.23962	0.00197892	0.000223311	0.171062	0.942963	0.0592289	0.00602059	0.0215328	1.50612	0.0197708	0.000104378	0.000258556	0.000298093	0.00192573	0.0134054	0.00159901	0.801729	0.452044	0.0139873	0.0131816	7.8425e-05	0.00564993	2.35104	0.0312783	0.0649794	1.20664	0.176837	0.000374893	0.571685	0.0118986	0.0089827	0.000273207	0.0149561	0.38033	0.00364738	0.335605	0.737651	0.0412191	0.00670212	0.00257803	0.00146386	0.0038879	0.00153256
T7-like viruses	0.00107767	0.314979	0.0306484	0.00491527	1.37634	0.0403076	0.103251	0.234667	0.248356	0.00535164	0.0109099	0.0886407	3.16053	0.000626268	0.00356438	0	0	8.93693e-05	0.0392556	0.0617746	0.00102854	0.00932488	0.0386701	7.8425e-05	0.000753324	0.090428	0.0271824	0.521297	0.0065836	4.97243	9.99714e-05	0.0216179	0.267012	0.00840317	0.0017173	0.025617	2.84548	0.0407844	0.334912	0.0823399	0.0290958	0.0037038	0.0573611	0.134188	0.000398759	0.0215276
phiKMV-like viruses	0.000718449	0	0.00228823	0.0565256	0.00494731	2.84989	0.00167435	0	0.000553541	0	0.000287104	0.325635	0.0631943	0.00101769	9.23414e-05	0	4.41682e-05	0.000268108	29.6561	0	0.370789	0.0124332	0.000812134	0.000352913	0.607838	8.41974e-05	0	0	0.000306214	0.0054739	0.13886	0.000297494	5.26018	0	0.000780591	0	0.000245216	0	0	0	0.0121233	0.0543224	0	0.0126868	0.000996899	2.39462e-05
P1-like viruses	0.000538837	0.0471627	1.74287	0.00737291	0.00197892	0.987035	0.751223	0.150719	0.0066425	0.0120412	0.000574208	0.0583203	0.000902776	0.000339229	0.000609454	0.000325193	0	0.197149	0.00151906	0.00195946	0.0750836	0	0.00106202	0.00615636	0	0.000505184	0	0.00770717	0.00321525	0.00228079	0.00474864	9.91647e-05	0.000806683	0	0.00113186	0	0	0.00033158	0.00294847	0	0.00242465	0.000352743	0.000751925	0.000487955	0.00438635	0.000622602
Bpp-1-like viruses	0	0.200441	0	0	0	0	0.00111623	0	0	0.0260892	9.57013e-05	0	0	0	0	0	0	0	0	0.0999326	0.00102854	0.00777073	0.000374831	7.8425e-05	0	0	0.0232726	0	0	0.000304106	0.374093	0.0257828	0.0839959	0.000579529	0.0256814	0	0	0.00033158	0	0	0	0.000352743	0.031366	0.0580666	0.00019938	0
Hp1likevirus	0	0	0	0	0	0	0	0	0	0	0	0.0188729	0	0	0	0	0	0.000178739	0.000639603	0	0.553098	0	0	0	0.000376662	0	0	0	0	0	9.99714e-05	0	0	0	7.80591e-05	0	0	0	0	0	0	0	0	0	0.00019938	0
L5-like viruses	0	0	0	0	1.5871	0	0	0	0	0	0	0	0	0	0	0	1.76673e-05	0	0	0	0	0	0	0	0	0	0	0	0	0	0	0	0	0	0	0	0	0	0	0	0	0	0	0	0	0
Phi29-like viruses	0	0	0	0	0	0.450977	0.143436	0	0	0.00668954	0	0	0.164937	0.000104378	0	0	0	0.00214486	0.000159901	0.000309389	0.0138853	0	0.00262382	0.0333698	0	0.00530444	0.000558542	0.0144842	0	0	0.00164953	0.00951981	0.00463843	0.0386836	8.49447	0.207007	0.000490432	0	0.0117361	0.00378146	0	0.00105823	0.00128901	0	0.00657953	0.00460965
PhiC31-like viruses	0	0	0	0	0	0	0	0	0	0	0	0.267005	0	0	0	0	0	0	0	0.0847725	0	0	0	0	0	0	0	0	0	0	0	0	0	0.000144882	0	0	0	0	0	0	0	0	0	0	0	0
phiKZ-like viruses	0	0	0	0	0	0	0.000558115	0.0395048	0	0	0.313709	0.0119116	0	0	0	0	0	0	0	0	0.068398	0	0.00249887	0.000392125	0	0	0	0.000797293	0.000306214	0	0	0	0	0	0.00835232	0	0.000245216	0	0.0343988	0.00021304	0	0	0	0	0.00019938	0
Schizot4likevirus	0	0.00336876	0.000138681	0	0	0	0	0.0002147	0	0	0	0	0.000541665	0	0	0	0	0	0.91783	0	0	0	0.0181793	0	0	0	0	0	0	0.000304106	0	0	0.000201671	0	0	0	0	0	0.172283	0.0218899	0	0	0.133413	0.000487955	0	0
SP6-like viruses	0	0	0	0	0	0	0	0	0	0	0	0	0	0	0	0.0143536	0.00192573	0	0	0	0	0	0	0	0	0	0	0	0.00153107	0	0	0	0	0	0	0	0	0	0	0	0	0	0	0	0	0
Tectivirus	0	0	0	0	0	0	0	0	0	0	0	0	0	0	0	0	0	0	0	0	0	0	0	0	0	0	0	0	0	0	0	0	0	0	0	0	0	0	0.0160142	0.0132085	0	0	0	0	0	0
Twortlikevirus	0	0.0336876	0.000138681	0.0172035	0.00197892	0	0.0798105	0.348673	0.00516639	0	0.00421086	0.090497	0	0	0.00136665	0	0	0.000178739	0.000799504	0.0107255	0.975058	0.010879	0.0107452	0.292643	0.0057441	0.0271958	8.75104	0	0.00122486	0.000912317	0.000199943	0.00396659	0.121003	0.0325985	0	0.000153395	0.643201	0.101132	0.022894	0.00202388	0.0169726	0.267203	0.0670287	0.00683137	0.00319008	9.57849e-05

## Sheet: type (DNA or RNA)
	D01	D02	D03	D04	D05	D06	D07	D08	D09	D10	D11	D12	D13	D14	D15	D16	D17	H01	H02	H03	H04	H05	H06	H07	H08	H09	H10	H11	H12	H13	H14	H15	H16	H17	H18	H19	H20	H21	H22	H23	H24	H25	H26	H27	H28	H29
Unknown	1.39031	0.00269418	0.000176673	0.000461707	0.053497	4.1507	0.0158314	18.1299	0	0.000138681	0.0176921	0.00686109	0.968646	0.239778	0.0593838	0.0272669	0.0640065	0.0242465	0.0192098	0.0233122	0.00386742	0.00122486	1.54915	0.0769266	0.00105823	0.000371166	0.0139635	0.00463086	1.49307	0.00121642	0.00292773	0.0161127	0.0117361	0.00117172	16.9734	3.22211	0.0632184	0.0335474	0.498308	0.0506557	0.00500468	0.00487869	0.0200377	8.1357	23.1215	0.0326907
dsDNA viruses, no RNA stage	92.4967	94.5407	99.9854	84.748	94.967	94.8891	86.576	80.828	80.5232	98.9369	98.665	95.9409	93.96	90.3061	99.9234	85.0844	73.8399	94.9482	97.1533	97.8568	89.6656	96.1298	95.093	91.0475	99.0351	99.422	97.1423	91.9362	95.3581	96.8146	99.0502	93.2568	88.4153	86.8548	64.2125	91.9235	93.0489	96.2424	87.9202	84.9828	99.0372	97.1078	98.8128	86.4676	73.1948	94.0655
ssDNA viruses	0	1.20628	5.3e-05	1.85e-05	0	0.000558115	5.28472	0	0	0.0673988	5.22e-05	0.564415	0.0454889	0.00773479	0	0.0251199	24.2568	0	0.00338996	0	0	0.0110237	0.0355563	0	0.000705486	0	0.0368638	0	0	0	0.0290333	0	0	0.00010652	0.000460186	1.36001	0.248439	0.000624718	0	0.0035999	0.000714954	0.0478112	0.00159504	0.268827	0.000235275	0.000199943
unclassified phages	6.11294	4.25034	0.0143988	15.2515	4.97953	0.959679	8.12348	1.04208	19.4768	0.995519	1.31725	3.48787	5.02586	9.44634	0.0172352	14.8633	1.83934	5.02752	2.82412	2.11986	10.3305	3.85799	3.32231	8.87558	0.963165	0.577666	2.80686	8.05912	3.14885	3.18414	0.917843	6.72704	11.573	13.1439	18.8136	3.49434	6.63948	3.72338	11.5815	14.963	0.957055	2.83952	1.16557	5.12788	3.68347	5.90156
