# Supplementary material for: Enteric Phageome Alterations in Patients With Type 2 Diabetes
Source: Front Cell Infect Microbiol. 2021 Jan 22;10:575084. doi: 10.3389/fcimb.2020.575084 (PMC7862107; doi:10.3389/fcimb.2020.575084)
Supplement: Supplementary file 4 [file Table_3.xlsx]

## Sheet: OTU table
# Constructed from biom file
#OTU ID	H12	D11	D04	H05	H02	H13	D14	D16	D05	D03	H18	H15	D12	H08	H04	H03	D06	H10	H07	D15	D10	D09	H06	H14	H17	H11	H09	D02	D13	H19	H01	D01	H20
denovo448	1	2	1	7	2	1	2	1	2	0	0	0	0	0	0	0	0	0	0	0	0	0	0	0	0	0	0	0	0	0	0	0	0
denovo449	0	0	0	0	5	0	0	3	0	0	0	0	0	0	0	0	0	0	0	0	0	0	0	0	0	0	0	0	0	0	0	0	0
denovo446	0	0	0	0	2	0	0	0	0	2	2	0	0	0	0	0	0	0	0	0	0	0	0	0	0	0	0	0	0	0	0	0	0
denovo447	0	0	0	0	0	0	1	0	0	0	0	3	6	4	1	0	0	0	0	0	0	0	0	0	0	0	0	0	0	0	0	0	0
denovo444	2	0	0	0	2	0	0	0	0	0	0	0	0	0	0	2	2	0	0	0	0	0	0	0	0	0	0	0	0	0	0	0	0
denovo445	1	0	0	0	0	0	0	0	0	0	0	0	0	1	0	0	1	0	0	0	0	0	0	0	0	0	0	0	0	0	0	0	0
denovo442	4	0	0	1	0	0	0	0	0	0	0	0	0	0	0	0	0	1	1	0	0	0	0	0	0	0	0	0	0	0	0	0	0
denovo443	0	0	20	0	0	0	4	0	0	0	0	3	2640	0	0	0	0	0	0	211	1	0	0	0	0	0	0	0	0	0	0	0	0
denovo440	0	3	6	0	0	0	0	0	0	0	0	0	0	0	0	0	0	0	0	0	0	1	1	0	0	0	0	0	0	0	0	0	0
denovo441	1	0	0	0	0	1	0	1	0	0	0	0	0	0	0	0	2	0	1	0	2	0	1	5	2	0	0	0	0	0	0	0	0
denovo367	0	0	0	0	0	0	0	17	0	0	0	0	0	0	0	0	0	0	0	0	0	0	0	0	0	6	0	0	0	0	0	0	0
denovo366	30	0	0	0	0	1	0	0	0	1	0	2	0	4	0	0	0	3	0	1	0	0	3	0	0	0	1	0	0	0	0	0	0
denovo365	0	0	0	4	0	0	0	0	0	0	1	0	0	1	0	0	0	0	2	0	0	0	0	0	4	0	0	2	0	0	0	0	0
denovo364	0	0	0	0	3	0	0	0	0	0	0	0	0	0	0	0	0	0	0	0	1	0	0	0	8	0	0	0	0	0	0	0	0
denovo288	5	5	6	2	0	3807	0	0	3797	8830	2	0	2750	0	62	5404	0	1	12985	15003	2	0	2456	9	162	0	0	7794	2	2	1	0	0
denovo289	15	60	7	268	16	30	0	311	78	12	76	14	0	4	3	5	64	22	15	7	77	12	11	9	18	14	20	29	9	10	14	36	22
denovo361	0	7	0	0	5	0	0	0	0	0	2	0	0	0	0	0	0	0	0	0	0	0	0	0	0	0	0	0	0	0	0	0	0
denovo360	1	0	1	0	2	0	0	0	11	0	0	0	0	0	0	0	0	1	0	0	0	0	0	0	5	0	0	0	0	0	1	0	0
denovo284	0	0	0	8	53	0	0	0	0	6	9	0	0	0	0	0	0	0	0	0	0	0	0	26	0	0	0	3	0	0	0	0	0
denovo285	0	2	0	8	3	12	0	0	0	0	0	0	4	0	0	0	0	0	0	0	1	0	0	0	1	0	0	1	2	0	0	0	0
denovo286	0	2	0	0	0	0	0	0	0	0	0	0	0	0	0	5	0	0	0	0	0	2	0	6	0	4	0	0	1	2	0	12	2
denovo287	0	0	0	0	0	0	0	0	0	0	0	0	0	0	0	0	0	0	0	48	0	0	0	0	0	0	0	0	0	0	0	0	0
denovo280	0	0	0	0	0	0	0	0	0	0	0	0	0	0	0	0	0	0	0	0	0	0	0	0	40	0	0	0	0	0	0	0	4
denovo281	15	5	0	3	0	2	0	26	2	3	1	0	2	0	1	0	2	3	0	1	6	5	0	9	6	0	0	2	0	0	0	0	1
denovo282	24	1	0	6	1	0	0	1	1	0	1	0	0	0	0	0	0	0	0	0	11	0	0	0	2	0	0	0	0	0	0	0	0
denovo283	0	0	0	0	0	0	0	0	0	0	0	0	0	0	0	0	0	0	0	0	0	0	0	0	20	0	0	0	0	0	0	0	0
denovo549	0	1	0	1	0	51	0	0	57	13	0	0	12	0	40	77	0	0	47	12	0	0	8	0	0	0	0	14	0	0	0	0	0
denovo548	2	0	2	0	0	0	2	0	1	1	0	0	0	0	0	0	1	0	0	0	0	1	0	0	0	0	0	0	0	0	0	0	0
denovo547	0	0	0	0	0	3	0	0	0	0	7	0	0	0	0	0	0	0	0	0	29	0	0	0	0	0	0	0	0	0	0	0	2
denovo546	0	0	0	0	0	0	0	0	0	0	0	0	0	0	0	0	0	0	0	0	0	0	0	0	1	0	0	0	0	0	0	0	0
denovo545	1	1	0	1	0	0	1	0	0	0	3	0	0	0	0	0	0	0	0	0	2	0	0	0	0	0	0	0	0	0	0	0	0
denovo544	0	0	0	0	17	0	0	0	0	0	0	0	0	0	0	0	0	0	0	0	0	0	0	0	0	0	0	0	0	0	0	0	0
denovo543	3	0	0	0	2	0	0	0	0	0	0	0	0	0	0	0	0	0	0	0	0	0	0	0	0	0	0	0	0	0	0	0	0
denovo542	0	0	0	0	0	0	0	2	0	0	0	0	0	0	0	0	0	0	0	0	0	0	0	0	0	0	0	0	0	0	0	0	0
denovo541	0	0	1	0	0	0	0	0	0	9	0	0	0	0	0	0	0	0	0	0	0	0	0	0	0	0	0	0	0	0	0	0	0
denovo540	0	0	0	0	0	0	0	0	0	0	0	0	0	0	1	0	0	0	0	0	0	0	0	0	0	0	0	0	0	0	0	0	0
denovo149	0	0	0	0	0	0	899	0	0	0	0	0	0	0	0	0	0	0	0	0	0	0	0	0	0	0	0	0	0	0	0	0	0
denovo148	0	1	100	0	0	0	655	0	0	0	0	0	3	0	0	0	0	0	0	0	0	1	0	0	0	0	0	0	0	0	0	15	0
denovo143	14	3	54	0	89	0	87	49	367	12	247	0	3	24	101	2	3	10	5	0	482	29	5	38	7	62	459	0	16	13	12	95	0
denovo142	0	15	100	0	0	0	8	6	0	0	0	0	391	0	0	0	1	0	0	0	0	1	0	0	1	0	0	0	2	1	0	3	0
denovo141	0	0	0	57	0	0	0	77	0	0	0	3	5	0	0	0	0	1	0	0	0	0	11	0	118	0	0	0	0	0	0	0	0
denovo140	0	0	0	0	2	343	0	0	0	0	1	0	0	0	29	5	0	8	107	0	0	0	36	0	1	0	0	3	0	0	0	0	0
denovo147	0	0	0	1	0	0	0	0	0	0	0	0	0	0	0	0	0	0	0	0	0	0	543	0	0	0	0	0	0	0	0	0	0
denovo146	1	12	0	6	4	3	0	73	6	0	2	1	0	1	0	0	2	0	2	0	12	0	18	0	17	0	0	3	0	0	0	0	230
denovo145	69	333	0	5	2	7	5	4	15	0	1	9	17	7	3	66	5	16	1	0	22	0	45	1	16	208	36	8	0	1	20	0	13
denovo144	0	0	0	1	0	0	0	0	0	0	0	0	0	2	1021	1	0	0	0	0	0	0	1	0	0	0	0	0	0	0	0	0	0
denovo92	1	0	0	71	0	46	0	72	1	5	4	0	65	72	44	0	0	355	18	0	5	0	243	0	5	1	0	0	0	0	0	0	6
denovo93	0	77	142	0	0	0	226	63	540	0	0	9	336	0	0	0	0	0	2357	0	0	1	7	0	1	0	0	1295	0	0	0	144	0
denovo90	0	0	0	25	80	0	0	15	4	0	0	0	0	0	0	0	0	0	0	0	25	0	0	0	587	0	0	0	0	0	0	0	0
denovo91	2	27	0	52	65	28	1	350	143	2	35	7	0	11	8	10	33	21	11	17	32	1	4	0	25	1	16	9	8	0	8	0	33
denovo96	123	34	30	11	13	15	12	41	6	3	35	30	1	12	2	56	53	6	9	9	2	137	20	163	198	13	1	13	8	23	110	62	8
denovo97	14	26	299	10	0	23	12	131	49	47	81	166	29	47	46	37	69	83	16	57	1	23	6	15	4	26	45	88	73	258	121	105	65
denovo94	6	46	7	992	1	5	1	3	32	0	0	10	1	3	8	1	1	0	0	15	9	62	0	0	0	6	0	5	0	2	3	0	19
denovo95	0	0	0	12	35	34	0	0	150	3	0	0	0	72	1	0	0	356	222	0	0	0	194	0	119	0	0	285	0	0	0	0	0
denovo98	3	19	74	125	24	14	2	314	55	25	8	7	3	17	10	0	14	11	9	26	81	69	6	34	41	10	6	105	14	107	18	47	1
denovo99	0	245	929	0	0	0	0	0	10	1	25	0	0	0	0	0	0	0	0	0	0	0	0	0	1	0	0	1	0	4	0	0	1
denovo432	0	0	0	0	0	0	0	0	0	0	0	0	5	0	0	0	0	0	0	0	0	0	0	0	0	0	0	0	0	0	0	0	0
denovo558	0	0	0	0	0	0	0	0	2	0	0	0	0	0	0	0	2	0	1	0	0	0	0	0	0	0	0	0	0	0	0	0	0
denovo78	180	353	0	1	88	9	151	126	210	1	10	22	26	35	2	0	0	42	6	0	13	0	57	0	16	1	101	52	0	0	0	0	152
denovo79	177	74	0	31	44	5	17	24	19	0	8	2	2	7	0	17	7	9	0	0	34	5	40	376	208	11	30	0	0	0	7	18	12
denovo70	0	0	0	721	375	92	0	0	160	3	1	0	15	0	9	0	0	0	14	0	132	0	0	0	753	0	0	0	0	0	0	0	0
denovo71	0	0	0	1	0	1218	162	1	0	0	0	839	1	0	0	0	0	0	0	872	0	0	0	0	0	0	0	0	0	0	0	1	0
denovo72	0	0	0	646	19	97	0	215	53	87	32	23	90	15	14	17	44	3	41	83	45	1	10	51	29	18	6	59	46	1	42	40	13
denovo73	0	0	0	0	426	0	0	0	0	0	0	0	0	0	0	0	0	0	0	0	0	0	0	0	825	0	0	0	0	0	0	0	0
denovo74	51	362	0	0	0	413	10	131	0	0	0	21	1	8	19	2	26	105	90	0	58	0	20	1	61	0	16	0	5	1	0	0	251
denovo75	0	0	0	0	0	0	0	0	0	0	0	0	0	0	0	0	6	0	0	0	0	0	0	19	44	36	0	0	0	0	2068	0	0
denovo76	2144	0	0	0	0	0	0	0	0	0	0	0	34	732	0	0	0	0	0	0	0	0	0	0	0	0	0	0	0	0	0	0	0
denovo77	0	92	0	71	363	99	0	0	0	0	1	0	0	20	5	12	0	0	120	0	0	0	7	0	237	25	124	520	0	0	0	0	39
denovo559	0	0	1	0	0	0	0	0	1	0	0	0	0	0	0	0	8	0	0	0	0	1	0	0	0	0	0	0	0	0	0	0	0
denovo323	6	0	0	6	17	2	0	1	4	0	0	0	0	1	0	0	0	0	1	0	6	0	0	0	0	0	0	0	0	0	1	0	0
denovo322	0	0	0	0	2	0	0	6	0	0	0	0	3	0	0	0	0	0	0	0	0	0	0	0	2	0	0	0	0	0	0	0	0
denovo321	5	0	0	3	1	1	0	0	2	0	0	1	1	0	0	0	0	0	0	0	0	0	0	0	6	0	0	2	0	0	0	0	0
denovo320	0	0	0	0	0	0	0	0	0	0	0	0	0	0	0	0	0	0	0	0	0	0	0	0	25	0	0	0	0	0	0	0	0
denovo327	1	0	1	1	0	4	0	0	0	0	0	2	0	0	2	0	1	0	0	0	1	1	1	0	1	1	2	0	0	0	0	0	1
denovo326	3	0	0	1	3	0	0	11	0	0	0	0	0	1	0	0	0	0	0	0	0	0	0	0	2	0	0	0	0	0	0	0	0
denovo325	0	0	0	12	7	0	0	0	0	0	0	1	0	0	0	0	0	0	0	0	0	0	0	0	6	0	0	0	0	0	0	0	0
denovo324	0	0	0	9	0	0	0	0	0	0	0	0	0	0	0	0	0	2	0	0	6	0	0	0	8	0	0	0	0	0	0	0	0
denovo240	67	0	0	0	3	0	0	0	0	0	1	0	0	0	0	0	0	0	0	0	0	0	0	0	10	0	0	0	0	0	0	0	0
denovo241	10	6	0	15	3	30	1	3	4	0	1	13	1	2	8	1	6	1	2	18	2	12	2	6	0	3	5	1	9	2	2	14	1
denovo329	0	0	0	0	4	0	0	3	4	0	0	0	0	0	0	0	0	0	0	0	10	0	2	0	5	0	0	0	0	0	0	0	0
denovo328	1	0	0	0	0	20	16	14	0	0	0	0	0	0	0	0	0	0	0	0	11	0	0	0	0	2	0	0	1	33	0	0	0
denovo244	0	0	0	0	15	0	0	0	0	0	0	0	1	1	0	0	0	59	0	0	0	0	3	1	0	0	0	0	0	0	0	0	0
denovo245	0	0	3	0	0	3	0	0	0	0	0	11	0	0	0	0	1	1	1	0	0	0	0	0	0	0	0	0	40	5	0	0	1
denovo246	50	0	0	0	4	0	0	43	0	0	0	0	0	0	0	0	0	0	0	0	0	0	2	0	3	0	0	0	0	0	0	0	0
denovo247	0	0	0	0	0	1	0	3	0	0	0	0	0	0	0	0	0	1	0	0	0	0	1	0	31	0	0	0	0	0	0	0	0
denovo363	0	0	0	0	0	0	0	0	9	14	0	0	0	0	0	0	0	0	0	0	0	0	2	0	0	0	0	0	0	0	0	0	0
denovo362	15	17	1	3	17	10	8	124	4	0	6	2	2	2	0	13	16	5	1	0	13	24	4	86	69	4	6	6	1	72	12	12	6
denovo187	0	0	0	0	0	0	0	0	0	0	147	0	0	0	0	0	0	0	0	0	0	0	0	0	0	0	0	0	0	0	0	0	0
denovo186	5	0	0	8	3	0	0	1	0	0	0	7	0	1	2	0	0	0	0	0	7	0	3	0	0	18	0	21	11	22	6	27	0
denovo185	0	0	0	0	0	7	16	2	266	1	0	41	204	0	4	17	27	0	0	35	0	0	12	0	1	0	0	73	104	0	0	5	0
denovo184	1	11	0	9	4	16	4	120	28	15	38	13	13	10	30	28	19	23	10	18	6	0	9	5	3	5	18	21	11	6	11	2	28
denovo183	0	0	0	0	0	0	0	0	0	0	0	0	0	0	0	0	0	0	515	0	0	0	2	0	0	0	0	0	0	0	0	0	0
denovo182	0	33	4	75	0	6	1	12	13	0	0	20	0	14	0	0	13	0	0	12	37	0	3	1	2	6	0	9	23	0	12	0	60
denovo181	0	0	0	0	0	0	0	0	266	0	0	0	0	0	0	0	0	0	0	0	0	0	0	0	0	0	0	0	0	0	0	0	0
denovo180	2	3	3	6	2	2	0	1	4	1	8	10	0	1	1	2	15	2	4	0	12	64	0	0	0	12	8	6	0	0	6	0	8
denovo189	0	0	0	0	0	0	0	0	12	0	0	0	0	0	0	0	0	0	0	23	0	0	0	0	85	0	0	0	0	0	0	0	0
denovo188	0	0	1	0	0	0	44	0	0	0	0	184	0	0	0	0	0	0	0	0	0	0	0	0	0	0	0	0	0	0	0	0	0
denovo437	1	0	0	3	0	0	0	0	3	0	0	0	2	0	0	0	0	0	0	0	0	2	0	0	0	0	0	0	0	0	0	2	0
denovo436	1	0	0	0	0	0	0	0	0	0	1	0	0	0	0	0	0	0	0	0	0	0	0	0	2	0	0	0	0	0	0	0	0
denovo435	0	0	0	0	0	0	0	0	0	0	0	0	0	0	0	0	0	0	0	5	0	0	0	0	0	0	0	0	0	0	0	0	0
denovo434	6	0	0	0	1	0	0	1	0	0	0	0	0	0	0	0	0	0	0	0	1	0	0	0	0	0	0	0	0	0	0	0	0
denovo433	0	0	0	0	1	0	0	3	0	0	0	0	0	0	0	0	0	0	0	0	0	0	0	0	5	0	0	0	0	0	0	0	0
denovo369	0	0	0	0	0	0	0	0	0	0	0	0	0	0	0	0	2	0	0	12	0	0	0	0	0	0	0	0	0	0	0	0	0
denovo431	0	0	0	0	0	0	10	0	0	4	0	0	8	0	0	8	0	0	7	0	0	0	0	1	9	0	0	0	0	0	0	0	0
denovo430	0	0	0	0	1	0	0	0	1	0	0	0	0	0	0	0	0	0	0	0	5	0	0	0	0	0	0	0	0	0	0	0	0
denovo368	0	1	0	0	0	0	0	2	0	0	0	0	0	0	0	0	1	0	0	0	0	0	0	1	2	0	0	0	0	0	0	3	1
denovo439	0	0	0	0	11	0	0	0	0	0	0	0	0	0	0	0	0	0	0	0	0	0	0	0	0	0	0	0	0	0	0	0	0
denovo438	8	0	0	0	0	0	0	0	0	0	0	0	0	0	0	0	0	0	0	0	0	0	0	0	0	0	0	0	0	0	0	0	0
denovo509	0	0	0	0	0	0	0	0	0	0	0	0	0	0	0	0	0	0	0	0	0	0	0	2	0	0	0	0	0	0	0	0	0
denovo589	0	0	0	0	0	0	1	0	0	1	0	0	0	0	0	0	0	0	0	0	0	0	0	0	0	1	0	0	0	0	0	0	0
denovo85	0	0	2	85	10	0	0	0	864	51	10	0	114	13	81	0	0	108	301	0	49	0	2	0	113	0	0	0	0	0	0	0	0
denovo84	0	1	0	400	231	358	7	340	168	3	21	15	247	128	1	0	14	16	17	0	95	0	184	0	405	0	0	68	0	0	0	0	0
denovo588	0	0	0	0	0	0	0	0	3	0	0	0	0	0	0	0	0	0	0	0	1	0	1	0	0	0	0	0	0	0	0	0	0
denovo110	0	0	0	0	0	0	0	0	0	0	0	126	1365	0	0	0	0	0	0	0	0	0	0	0	0	0	0	0	0	0	0	0	0
denovo111	0	143	0	31	0	0	2	0	0	0	0	1	0	6	0	0	5	0	0	0	553	8	0	0	0	0	0	0	0	0	9	0	1
denovo112	0	0	0	0	0	0	0	0	0	0	0	0	135	0	0	0	0	0	0	1	0	0	0	0	415	0	1	0	0	0	0	0	0
denovo113	8	1	0	507	3	2	3	4	20	3	0	3	2	7	1	0	0	10	3	10	30	0	36	0	0	7	0	0	43	44	0	0	1
denovo114	0	0	0	161	0	8	0	8	0	0	64	3	0	0	1	0	0	0	0	0	305	0	14	0	0	0	0	0	0	0	0	0	0
denovo115	0	0	1	0	0	0	4	0	1119	1	0	6	0	0	0	0	0	0	0	0	0	0	0	0	1	0	0	0	0	0	0	0	0
denovo116	13	33	0	79	33	12	3	392	134	5	58	5	0	2	2	4	69	15	14	11	42	0	7	49	14	2	7	24	8	0	16	48	10
denovo117	56	5	0	0	5	15	0	16	0	0	1	0	0	0	0	0	2	0	0	0	0	1	1	1	363	1	1	1	0	0	0	0	0
denovo118	10	9	2	65	8	254	14	1	19	0	0	17	3	1	17	0	8	1	8	21	0	6	1	0	19	0	16	12	85	24	30	12	6
denovo119	12	12	2	66	25	21	1	45	26	62	118	5	3	4	8	6	46	14	49	38	21	137	1	48	4	7	25	26	23	1	28	29	12
denovo501	0	0	1	0	0	0	0	0	0	2	0	0	0	0	0	0	0	0	0	0	0	0	0	0	0	0	0	0	0	0	1	0	0
denovo500	0	0	0	0	0	0	0	2	0	0	0	0	0	0	0	0	0	0	0	0	1	0	0	0	0	0	0	0	0	0	0	0	0
denovo507	0	0	0	0	0	0	0	0	0	0	0	0	0	0	0	0	0	0	1	0	0	0	0	0	0	0	0	1	0	0	0	0	0
denovo506	3	0	0	0	3	0	0	0	0	0	0	0	0	2	0	0	0	0	0	0	1	0	0	0	0	0	0	0	0	0	0	0	0
denovo505	0	2	0	12	0	0	0	0	2	0	0	1	1	1	7	0	3	1	0	8	0	21	0	0	0	1	0	0	10	0	1	1	1
denovo504	0	0	0	0	0	0	0	0	0	0	0	0	3	0	0	0	0	0	0	2	0	0	6	0	4	0	0	0	0	0	0	0	0
denovo34	0	12	21	1	6	0	9	0	1	0	0	848	7	0	0	1203	13	0	0	995	0	1	1227	179	1	174	5	0	7	110	4787	781	0
denovo35	69	207	3046	57	141	325	171	20	215	105	517	80	123	113	139	329	78	486	106	10	55	664	277	318	141	506	567	366	64	0	481	95	281
denovo36	0	2	0	2	1335	0	0	0	0	0	6	4	0	313	9	2114	578	0	0	0	0	2	1279	2	0	0	0	0	0	0	0	0	1289
denovo37	521	5	20	38	1194	17	36	0	1	0	0	0	11	0	1	206	8	234	0	0	157	5702	1	81	0	41	974	0	5	63	337	635	320
denovo30	0	198	3	298	196	25	6	456	497	107	44	87	30	65	48	5	233	5	127	218	0	0	59	3	622	7	24	1000	487	0	141	0	7
denovo31	12	276	0	647	154	3	235	1044	43	22	250	251	564	335	54	0	280	27	366	0	713	0	75	1	142	1369	71	151	6	1	116	0	3310
denovo32	1	875	58	21	796	448	268	198	80	89	0	2	7	0	10	0	0	0	0	0	65	0	8	35	1	251	3	2233	693	2390	445	0	1
denovo33	11	79	1	321	2907	169	8	1836	241	12	29	15	315	206	7	1	115	44	40	0	158	0	660	13	1574	28	7	17	1	0	35	0	58
denovo38	3	168	0	387	14	1135	24	99	178	22	108	123	247	235	79	693	189	161	636	11	215	1	237	41	421	42	0	107	10	0	132	0	239
denovo39	89	89	637	1	0	56	14	304	32	93	503	4	47	11	64	0	273	748	3	183	65	0	122	0	57	58	226	219	60	4	172	0	0
denovo6	26	0	2	1960	1368	2999	467	843	913	36	259	14	2324	14	27	693	1170	1295	298	6	2274	1	57	1277	488	271	0	683	0	3	735	472	1106
denovo125	0	0	0	0	0	0	0	0	0	0	0	0	0	0	0	0	0	0	0	0	0	0	0	0	0	0	0	0	0	385	0	0	0
denovo7	90	1199	13	24	342	657	231	641	308	628	656	82	3171	6	108	0	8450	42	103	11	2784	400	440	2684	313	212	2	17	22	1070	42	148	5
denovo124	1	0	0	0	0	529	0	0	0	0	0	0	0	0	0	0	0	0	0	0	0	0	0	0	0	0	0	0	0	0	0	0	0
denovo8	0	1	1	2	0	0	969	0	0	0	0	4496	9	8113	2	0	0	0	0	0	0	0	1141	0	0	0	0	0	0	0	0	2	0
denovo9	1	3285	2	720	4285	991	1	103	2	1	497	315	42	520	398	279	3610	0	310	228	2178	6982	722	2402	247	3419	1	127	0	4	2	1	4663
denovo535	0	0	0	1	1	0	0	0	0	0	0	0	0	0	0	0	0	0	0	0	0	0	0	2	1	1	0	0	0	0	1	0	0
denovo204	116	2	0	0	0	0	0	0	1	0	0	0	0	0	0	0	1	0	0	0	0	0	0	0	0	1	2	0	0	0	2	0	1
denovo205	43	0	0	1	18	10	1	7	3	0	3	5	0	0	0	0	2	11	8	0	1	0	8	20	21	18	0	0	0	0	1	0	8
denovo206	0	0	0	0	0	0	0	28	0	0	0	1	0	0	0	0	10	0	0	0	57	0	0	0	0	0	0	2	0	0	0	0	0
denovo207	0	0	0	11	0	0	0	0	0	0	0	0	0	0	0	0	0	0	0	0	0	0	0	0	0	0	0	0	0	0	0	0	107
denovo200	1896	0	0	8	182	5	1	23	2	0	1	0	0	5	1	2	6	10	5	0	40	0	1	5	0	1	4	1	3	0	0	1	4
denovo201	0	0	0	10	9	0	0	0	0	0	0	0	0	0	0	0	0	0	0	0	0	0	0	0	61	0	0	0	0	0	0	0	0
denovo202	4	0	0	1	11	8	0	14	0	0	0	1	0	0	0	0	0	23	5	0	12	0	0	1	3	0	0	20	0	0	0	0	0
denovo203	24	3	0	7	5	1	1	4	7	0	0	1	0	0	0	0	0	4	0	0	9	0	14	7	24	1	0	0	1	0	0	0	0
denovo208	0	2	0	115	0	0	0	1	0	0	0	0	0	0	2	0	0	0	1	0	1	1	0	0	0	0	0	0	14	0	0	0	0
denovo209	0	42	0	13	9	0	0	8	23	0	0	0	1	0	0	0	0	5	7	0	17	0	15	7	38	1	19	3	0	0	0	0	16
denovo508	1	0	0	0	0	0	0	0	0	0	0	0	0	0	1	0	0	0	0	0	0	4	0	0	0	0	0	0	0	0	0	0	0
denovo385	0	0	0	0	0	0	0	7	0	0	0	0	0	0	0	0	0	0	0	0	0	0	0	0	0	0	0	3	0	0	0	0	0
denovo384	0	0	0	0	0	0	0	0	0	0	0	0	0	0	0	0	0	0	0	0	0	0	0	0	16	0	0	0	0	0	0	0	0
denovo387	0	0	0	0	0	0	0	0	0	0	0	0	0	0	0	0	0	0	0	0	6	0	0	0	0	0	0	0	0	0	0	0	0
denovo386	0	1	0	0	0	1	0	1	0	0	0	0	0	1	0	0	0	0	0	0	2	0	0	0	3	0	0	0	0	0	0	0	0
denovo381	0	0	0	0	4	0	0	1	0	0	0	0	0	0	0	0	0	1	0	0	0	0	0	0	1	0	0	0	0	0	0	0	0
denovo380	3	0	0	1	0	0	0	1	0	0	0	0	0	0	0	0	0	0	1	0	4	0	2	5	1	0	0	0	0	0	0	0	0
denovo383	0	0	0	0	0	0	0	0	0	0	0	0	0	0	0	0	0	17	0	0	0	0	0	0	0	0	0	0	0	0	0	0	0
denovo382	0	0	0	0	0	0	0	0	13	0	0	0	0	0	0	0	0	0	0	0	0	0	0	0	0	0	0	0	0	0	0	0	0
denovo389	0	0	0	0	0	0	0	0	0	0	0	0	0	0	0	0	0	0	1	0	2	0	0	0	6	0	0	0	0	0	0	0	0
denovo388	0	0	0	0	0	0	0	0	14	0	0	0	0	0	0	2	0	0	7	1	0	0	0	0	1	0	0	0	1	0	0	0	0
denovo503	0	0	0	0	0	0	0	0	0	0	0	0	0	0	0	0	0	0	0	0	0	0	0	0	0	0	0	4	0	0	0	0	0
denovo502	0	0	0	0	0	0	0	0	0	0	0	0	0	0	0	0	0	0	0	0	0	1	0	0	0	0	0	0	0	4	0	0	0
denovo378	14	2	0	1	4	1	0	0	4	0	0	0	0	0	0	0	0	0	1	0	3	0	0	0	0	0	0	1	0	0	0	0	0
denovo379	0	0	0	0	2	0	0	0	0	0	0	0	0	0	0	0	0	0	0	0	0	0	0	0	7	1	0	0	0	0	0	0	0
denovo471	0	0	0	0	0	0	0	0	0	0	5	0	0	0	0	0	5	0	41	0	0	0	1	0	1	0	0	0	0	0	0	0	0
denovo470	0	0	0	5	5	0	0	0	0	0	0	0	0	0	0	0	0	0	0	0	0	0	0	0	0	0	0	0	0	0	0	0	0
denovo477	0	0	0	1	1	0	0	0	0	0	0	2	0	0	0	0	1	0	0	0	0	3	0	0	0	0	0	0	0	0	0	0	1
denovo476	0	2	0	1	0	0	0	0	0	0	0	0	0	0	0	0	0	0	0	0	0	0	0	0	2	0	0	0	0	1	0	0	0
denovo475	0	0	0	0	1	0	0	0	0	0	0	0	0	0	0	0	0	0	0	0	0	0	0	0	2	0	0	0	0	0	0	0	0
denovo474	0	0	0	4	1	0	0	0	0	1	0	1	0	0	0	0	0	0	0	1	0	1	0	0	0	0	0	0	1	0	0	0	0
denovo370	0	0	0	1	1	0	0	0	4	0	1	0	0	0	0	0	0	0	0	0	1	0	0	1	6	0	0	0	0	0	0	0	0
denovo371	0	41	14	0	0	0	0	1	1	0	0	0	22	0	0	0	0	0	1	0	0	0	1	0	1	0	0	1	0	0	0	0	0
denovo372	0	0	0	0	0	0	0	0	0	0	0	0	0	0	0	0	0	0	0	1	0	0	0	0	0	0	7	0	0	0	2	0	0
denovo373	200	96	1	99	18	11	4	477	39	514	117	89	4	8	13	14	9	42	5	137	12	0	61	26	276	11	116	30	8	0	4	78	88
denovo374	0	0	0	0	2	0	0	3	0	0	0	0	0	0	0	0	0	0	0	0	7	0	0	0	1	0	0	0	0	0	0	0	0
denovo375	0	0	0	0	10	0	0	0	0	0	0	0	0	0	0	0	0	0	0	0	0	0	4	0	7	0	0	0	0	0	0	0	0
denovo376	0	0	0	0	0	0	0	0	0	0	0	0	0	0	0	0	0	0	0	0	3	0	0	0	7	0	0	0	0	0	0	0	0
denovo377	0	0	0	16	0	2	0	0	0	0	2	0	83	0	0	0	0	0	0	0	5	0	0	0	0	0	76	0	0	0	0	0	0
denovo271	0	0	0	0	0	0	0	1	0	1	0	0	0	0	0	0	0	0	0	0	0	0	0	0	29	0	0	0	0	0	0	0	0
denovo270	0	0	0	0	0	30	0	0	22	0	0	0	0	4	5	0	0	0	0	0	0	0	22	0	0	0	0	0	0	0	0	0	0
denovo273	1	0	0	0	2	4	0	5	0	0	1	0	0	0	0	0	0	4	0	0	3	0	1	0	14	0	0	0	0	0	0	0	0
denovo272	0	0	0	0	0	0	0	0	0	0	0	0	0	40	0	0	0	0	0	0	0	0	0	35	0	0	0	0	0	0	0	0	0
denovo275	0	0	0	52	0	0	0	0	0	0	1	4	0	0	1	0	0	19	0	0	0	0	0	0	0	0	0	0	0	0	0	0	0
denovo274	0	0	0	0	0	0	0	0	0	0	0	1	0	0	0	0	0	0	0	0	0	0	0	0	31	0	0	0	0	0	0	0	0
denovo277	0	0	0	0	22	0	0	0	0	0	0	0	0	0	0	0	0	0	0	4	0	0	0	0	0	0	0	0	0	0	4	0	0
denovo276	0	0	0	56	0	0	0	0	0	0	0	0	0	0	0	0	0	0	0	0	0	0	0	0	0	0	0	0	0	0	0	0	14
denovo279	0	0	0	0	0	0	0	0	0	0	0	0	0	0	0	0	0	0	0	0	0	0	3	0	29	0	0	0	0	0	0	0	0
denovo278	0	0	0	0	0	0	125	0	0	0	0	71	0	0	0	0	0	0	0	0	0	0	0	0	0	0	0	0	0	0	0	0	0
denovo499	0	0	0	0	0	2	0	0	0	0	0	0	0	0	0	0	0	0	0	0	0	0	0	0	0	0	0	0	0	0	0	0	0
denovo498	0	3	0	1	0	0	0	2	0	0	1	0	0	0	0	0	1	0	1	0	0	0	1	2	2	0	0	0	0	0	0	0	0
denovo552	0	0	0	0	1	0	0	0	0	0	0	0	0	0	0	0	0	0	0	0	0	0	0	0	0	0	0	0	0	0	0	0	0
denovo553	0	0	0	3	0	0	0	0	0	0	0	0	0	0	0	0	0	0	0	0	0	0	3	0	0	0	0	0	0	0	0	0	0
denovo554	0	0	0	0	0	0	0	0	0	0	0	0	0	0	0	0	0	0	0	0	0	0	0	0	1	0	0	0	0	0	0	0	0
denovo555	0	1	0	4	0	0	0	0	0	0	0	0	0	1	0	0	0	0	0	0	0	0	1	0	3	0	0	0	0	0	0	0	0
denovo556	0	0	3	0	0	0	4	0	0	3	0	0	0	1	0	0	0	1	2	0	0	1	0	1	0	0	1	0	0	0	1	0	0
denovo557	88	0	0	0	1	0	0	1	4	0	1	1	0	0	0	0	31	0	0	6	0	2	0	0	31	3	0	0	8	0	5	8	5
denovo491	1	0	1	0	0	1	1	0	1	0	0	0	0	0	0	0	0	0	0	0	0	0	0	0	0	0	1	0	0	0	0	0	0
denovo490	0	0	0	0	0	0	0	9	0	0	0	0	0	0	0	0	0	0	0	0	0	0	0	0	0	0	0	0	0	0	0	0	0
denovo493	0	0	0	0	0	0	0	5	0	0	0	0	0	0	0	0	0	0	0	0	0	0	0	0	0	0	0	0	0	0	0	0	0
denovo492	0	0	0	0	0	0	0	0	0	0	0	0	0	0	0	0	0	0	0	0	0	0	0	0	3	0	0	0	0	0	0	0	0
denovo495	0	0	0	0	0	0	0	5	0	0	0	0	0	0	0	0	0	0	0	0	0	0	0	0	0	0	0	0	0	0	0	0	0
denovo494	0	0	0	0	0	0	0	0	0	0	0	0	0	0	0	0	0	0	0	0	0	0	0	0	1	0	0	0	0	0	0	0	0
denovo497	6	0	0	0	0	0	0	0	0	0	0	0	0	0	0	0	0	0	0	0	0	0	0	0	1	0	0	0	0	0	0	0	1
denovo496	0	0	0	0	0	0	0	0	0	0	0	220	0	227	1	0	0	0	0	0	0	0	5	0	0	0	0	0	0	0	0	0	0
denovo158	71	0	0	178	9	2	15	0	0	0	0	0	28	0	148	157	0	10	57	0	53	0	0	60	77	4	75	0	0	0	0	0	0
denovo159	8	14	0	4	6	17	5	17	7	0	1	9	4	24	0	3	5	9	9	8	6	0	15	33	4	4	0	0	12	0	7	0	11
denovo154	5	35	0	84	10	14	1	26	63	0	15	9	47	7	55	0	0	12	64	0	48	0	1	0	13	25	272	26	1	1	6	0	499
denovo155	1	0	0	0	0	333	0	0	0	0	2	0	0	0	2	0	0	0	0	0	0	0	0	10	0	0	0	0	0	0	0	0	0
denovo156	0	0	0	1	0	0	1	0	0	0	0	0	0	0	0	0	0	0	0	0	0	0	0	0	231	0	0	0	0	0	0	0	0
denovo157	8	178	6	39	2	19	2	0	12	1	0	46	11	17	72	0	93	33	8	166	0	807	3	2	1	6	12	1	44	3	54	46	9
denovo150	0	0	0	1	0	0	0	0	0	0	0	0	0	0	0	0	0	0	0	0	0	0	0	0	0	0	378	0	0	0	0	0	0
denovo151	0	115	0	0	257	0	0	0	0	0	0	0	0	0	0	0	0	5	0	0	80	0	0	0	255	0	0	0	0	0	0	0	0
denovo152	0	0	0	0	0	0	0	0	0	0	0	0	0	0	0	0	0	0	0	0	4	0	0	0	213	0	0	0	0	0	0	0	0
denovo153	0	33	0	97	8	7	6	183	10	1	0	0	6	23	5	2	0	0	0	0	41	0	9	0	44	0	24	3	0	0	0	0	2
denovo129	0	0	0	183	89	0	0	111	27	2	5	0	46	3	3	0	0	2	6	0	24	0	2	0	355	0	0	0	0	0	0	0	0
denovo128	0	0	0	1	0	0	0	0	2	1	0	0	0	0	0	0	0	0	0	479	0	0	621	0	1	0	0	0	0	0	0	0	0
denovo87	0	58	0	5	0	47	0	339	0	34	0	73	11	34	1	2	0	2	0	0	0	0	590	0	0	0	1161	0	0	0	0	0	0
denovo86	0	0	1	371	54	71	0	0	201	0	5	0	122	39	1	1	14	3	30	0	86	0	61	50	80	15	9	0	0	0	0	0	1
denovo81	501	0	0	23	0	1	0	0	30	2	1	1	0	1	1	0	196	1	0	0	479	0	565	488	0	0	0	0	1	0	0	0	6
denovo80	0	0	109	21	0	0	0	0	0	0	0	0	0	0	1	0	40	0	0	0	0	0	6	0	8	0	1802	0	0	0	0	0	1
denovo83	21	111	85	69	16	1	50	397	4	0	0	14	29	2	10	5	51	1	16	10	0	311	3	9	51	12	2	84	22	0	38	2	5
denovo82	0	0	0	207	278	0	0	237	0	0	0	9	46	0	1	0	33	8	177	0	158	0	0	0	1	0	0	0	0	0	0	0	0
denovo121	0	0	0	0	0	0	0	110	0	580	0	0	0	0	0	0	0	0	0	0	0	0	0	0	0	0	0	0	0	0	0	0	0
denovo120	0	0	0	0	0	0	0	0	0	0	0	0	0	0	0	0	0	0	0	540	0	0	0	0	0	0	0	0	0	0	0	0	0
denovo123	515	0	0	0	0	3	0	2	1	0	3	0	0	0	0	0	2	0	0	0	0	0	0	1	17	0	0	0	0	0	0	0	0
denovo122	1	1	0	0	201	376	0	0	0	0	2748	15	0	0	1524	807	230	0	0	1	0	882	199	833	0	0	0	0	0	0	0	0	207
denovo89	16	16	11	67	82	88	85	48	96	244	132	74	24	108	216	162	20	116	12	125	18	19	129	161	35	37	53	16	54	596	26	249	149
denovo88	10	69	1	137	32	11	5	210	476	8	4	5	51	28	2	0	69	9	44	0	24	0	22	6	22	4	0	37	1	0	14	0	16
denovo127	0	471	0	0	0	0	0	1	6	0	2	0	0	0	0	0	2	0	0	1	0	0	0	0	1	0	0	0	0	4	0	13	0
denovo126	0	73	0	116	0	28	26	99	35	0	6	11	1	1	197	0	0	68	23	0	20	0	34	1	24	0	74	60	0	0	0	0	38
denovo69	0	0	0	0	0	0	0	0	0	0	0	0	0	0	0	0	0	0	0	0	0	0	0	0	0	0	0	0	0	0	0	0	1270
denovo68	2	808	4981	19	7	62	175	23	18	159	11	0	75	1	0	0	96	0	0	496	6	3736	370	76	46	0	0	10	1	868	0	189	97
denovo63	0	111	0	52	8	176	3	12	23	1	470	38	45	47	24	0	19	51	5	10	672	0	31	0	11	0	24	9	92	0	29	0	0
denovo62	822	129	0	4	10	0	22	0	52	0	16	7	5	0	19	1	14	8	0	0	165	0	23	2	1499	23	28	1	4	0	0	0	59
denovo61	7	2	7	22	45	34	22	35	82	695	161	59	35	60	73	276	0	67	16	109	3	106	78	330	9	139	24	51	207	0	66	56	17
denovo60	46	5	0	42	48	829	0	16	9	15	438	65	20	30	66	182	1205	255	41	3	0	2	379	1517	29	5	105	0	34	1	232	0	84
denovo67	1	3	4	4	0	179	7	205	319	64	417	116	7	11	122	91	786	920	7	164	4	0	5	0	47	1	213	7	0	0	0	800	382
denovo66	182	197	1	4	53	151	55	27	53	1	42	8	7	30	0	92	0	79	64	1	24	1	50	23	49	274	69	362	12	0	30	0	31
denovo65	353	0	0	181	192	90	0	103	250	3	0	10	76	97	9	0	67	102	159	0	195	0	170	17	198	0	0	103	35	0	0	0	75
denovo64	40	229	1	25	22	155	29	71	151	3	411	150	49	57	543	41	159	516	553	16	380	1	141	5	30	17	537	33	7	0	2	52	331
denovo590	0	0	0	0	0	0	1	0	0	0	0	0	0	0	0	0	0	0	0	0	0	0	3	0	0	2	0	0	0	0	0	0	0
denovo399	0	0	0	0	0	0	0	0	0	0	0	4	0	0	0	0	0	0	8	0	0	0	0	0	0	0	0	0	0	0	0	0	0
denovo334	0	12	8	2	0	0	5	1	14	4	0	0	0	0	0	0	1	0	0	0	0	0	1	0	0	0	0	0	0	3	1	8	1
denovo335	0	0	0	0	9	0	0	0	0	5	0	0	0	0	0	0	0	0	0	0	0	0	0	0	0	9	0	0	0	0	0	0	4
denovo336	0	0	0	0	1	0	0	0	0	0	0	0	0	0	0	0	0	0	0	0	0	0	0	0	16	0	0	0	0	0	0	0	0
denovo337	0	0	0	0	0	0	0	0	0	0	0	0	0	0	0	0	0	0	0	0	0	0	0	0	0	0	0	0	0	0	0	0	44
denovo330	0	0	0	0	0	0	0	0	0	0	0	0	0	0	0	0	0	16	0	0	0	0	6	0	0	0	0	0	0	0	0	0	0
denovo238	0	0	0	0	0	0	0	0	0	0	0	0	0	0	7	0	0	110	0	0	12	0	0	0	0	0	0	0	0	0	0	0	0
denovo332	20	0	0	0	0	0	0	0	0	0	0	0	0	0	0	0	0	0	0	0	0	0	0	0	0	0	0	0	0	0	0	0	0
denovo333	0	0	0	0	0	0	0	2	0	0	0	0	0	0	0	0	0	0	0	9	0	0	0	0	0	0	0	0	0	3	0	0	5
denovo235	0	0	0	0	0	0	0	17	0	0	0	0	0	0	0	0	0	0	0	0	0	0	1	0	43	0	0	0	0	0	0	0	0
denovo234	2	1	0	0	0	5	1	7	1	0	0	0	0	0	0	0	0	3	2	0	0	0	0	20	8	3	0	0	0	0	0	0	4
denovo237	0	0	0	0	61	0	0	0	0	0	0	0	0	0	0	0	0	3	0	0	0	0	0	1	1	0	0	0	0	0	0	0	0
denovo236	0	0	0	0	8	0	0	7	0	0	1	0	0	0	0	0	0	0	0	0	0	0	0	0	49	4	0	0	0	0	0	0	2
denovo338	1	0	0	4	0	0	0	0	8	2	3	0	0	0	0	0	13	4	3	0	0	0	4	0	7	0	0	0	0	0	0	0	0
denovo339	19	0	0	35	5	0	0	0	23	0	2	0	3	2	2	0	0	0	1	3	0	0	13	0	0	0	0	0	0	0	0	0	8
denovo233	0	0	0	11	2	0	0	1	4	0	0	0	0	0	0	0	0	0	0	0	0	0	0	0	47	0	0	0	0	0	0	0	0
denovo232	11	25	95	66	0	14	10	4	1	1	6	4	184	1	45	13	1	51	0	1	62	8	8	0	3	17	33	1	1	10	9	162	2
denovo198	63	19	1	24	16	2	1	28	27	2	3	0	14	1	0	0	7	4	15	0	1	0	25	0	353	1	0	30	0	0	1	0	37
denovo199	0	0	0	0	0	0	0	0	0	0	0	0	0	10	0	0	0	0	10	0	141	0	1	0	43	0	0	0	0	0	0	0	0
denovo190	0	785	0	0	0	0	0	13	0	0	0	0	0	0	0	0	0	0	0	0	0	0	0	0	0	0	0	2	0	0	0	0	0
denovo191	77	0	0	29	10	0	0	0	0	0	0	0	19	10	1	0	0	0	0	0	0	0	0	0	0	48	0	0	0	0	0	0	0
denovo192	0	0	0	5	0	1	1	13	0	0	5	0	0	0	0	0	0	4	0	0	0	0	139	0	159	27	0	0	0	0	0	0	0
denovo193	0	0	0	0	0	0	0	0	0	0	0	0	0	0	0	0	0	0	0	0	0	0	0	0	105	0	0	0	0	0	0	0	0
denovo194	17	0	0	0	4	0	0	19	38	3	0	4	0	0	0	0	0	3	0	0	0	0	0	0	57	0	0	0	0	0	0	0	1
denovo195	0	0	0	0	0	0	0	5	0	0	0	0	0	0	0	0	2	0	0	1	0	0	0	0	0	0	0	111	0	0	0	0	0
denovo196	0	0	0	0	0	0	0	0	0	0	0	0	0	0	0	0	0	0	0	0	0	0	133	0	0	0	0	0	0	0	0	0	0
denovo197	0	0	0	49	5	0	0	88	0	0	0	0	8	0	1	0	4	0	0	0	17	0	0	0	2	0	0	0	0	0	0	0	0
denovo428	0	0	0	0	0	9	0	0	0	0	1	73	2	626	244	326	0	0	3	0	0	0	414	3	2	663	7	0	1505	1	0	41	0
denovo429	0	0	0	0	0	0	0	0	0	0	0	0	10	0	0	0	0	0	0	0	0	0	0	0	0	0	0	0	0	0	0	0	0
denovo581	0	0	2	0	0	0	0	0	0	0	0	0	0	0	0	0	2	0	0	0	0	0	0	0	0	0	0	0	0	0	0	0	0
denovo580	0	0	0	0	2	0	0	0	0	0	0	0	0	0	0	0	0	0	0	0	0	0	0	0	0	0	0	0	0	0	1	0	0
denovo587	0	0	0	0	0	0	0	0	0	0	0	0	0	0	0	0	0	0	0	0	0	0	0	0	3	0	0	0	0	0	0	0	0
denovo586	0	0	0	0	0	0	0	0	0	0	0	0	0	0	0	58	0	0	0	0	0	0	0	0	0	0	0	0	0	0	0	0	0
denovo585	0	0	0	0	0	0	0	0	0	0	0	0	0	6	0	0	0	0	0	0	0	0	0	0	0	0	0	0	0	0	0	0	0
denovo584	0	0	4	0	0	0	0	0	0	1	0	0	0	0	0	0	0	0	0	0	1	15	0	0	0	0	0	0	0	0	0	2	0
denovo420	1	0	0	0	1	0	0	2	1	0	1	0	0	0	0	0	0	0	0	0	0	0	0	0	0	0	0	0	0	0	0	0	0
denovo421	22	12	0	24	0	39	1	39	19	18	25	5	6	5	0	34	16	8	5	6	24	3	3	16	6	1	5	5	0	0	0	9	13
denovo422	0	0	0	0	0	0	0	0	0	0	0	0	0	0	0	0	0	0	0	0	1	0	0	0	0	0	0	0	0	4	0	1	0
denovo423	0	0	0	0	0	0	0	0	0	0	0	0	0	0	0	0	0	0	0	0	0	0	0	0	4	0	0	0	0	0	0	0	0
denovo424	0	0	0	0	3	0	0	0	0	0	0	0	0	0	0	0	0	0	0	0	0	1	0	0	0	0	0	0	0	0	0	0	0
denovo350	2	0	0	0	3	0	0	1	0	0	0	0	0	0	0	0	0	0	0	0	1	0	0	0	17	0	0	0	0	0	0	0	0
denovo426	0	0	0	0	0	0	0	0	0	0	0	0	0	0	0	0	0	0	4	0	0	0	0	8	0	0	4	0	0	0	0	0	0
denovo427	2	0	0	0	0	0	0	0	0	0	0	0	0	0	0	0	0	0	0	0	0	0	1	0	1	0	0	0	0	0	0	0	0
denovo341	0	0	0	0	0	0	0	0	0	0	8	0	0	0	0	0	0	0	0	0	0	0	0	0	0	0	0	0	0	0	0	0	0
denovo340	11	0	0	0	0	0	0	0	0	0	0	0	0	0	0	0	0	0	0	0	4	0	0	0	0	0	0	0	0	0	0	0	0
denovo343	0	0	0	2	0	0	0	0	0	0	0	0	0	3	0	0	0	1	0	0	0	0	0	6	1	0	0	0	0	0	0	0	0
denovo342	0	0	0	0	1	0	0	0	0	0	0	0	0	0	0	0	0	0	0	0	18	0	0	0	0	0	0	0	0	0	0	0	0
denovo345	0	0	0	0	0	0	0	0	0	0	0	0	0	0	0	0	0	0	0	1	0	0	0	0	0	0	0	0	0	16	0	0	0
denovo344	0	0	0	0	8	0	0	0	0	0	0	0	0	0	0	0	0	0	14	0	41	0	0	0	1	0	0	0	0	0	0	0	0
denovo347	1	0	0	0	0	0	0	0	1	0	0	0	0	0	0	0	3	0	0	0	0	0	1	5	3	0	2	0	0	0	0	0	0
denovo346	0	0	0	0	13	0	0	0	0	0	0	0	0	0	0	0	0	0	0	0	0	0	0	0	2	0	0	0	0	0	0	0	0
denovo349	0	0	0	0	0	0	0	7	4	0	0	0	0	0	0	0	0	0	0	0	4	0	0	0	0	0	0	0	0	0	0	0	0
denovo348	0	0	0	0	0	0	0	0	0	0	0	0	0	0	0	0	0	0	0	0	0	0	0	0	0	0	0	0	0	0	0	14	0
denovo569	0	0	0	0	0	3	0	0	0	0	0	0	0	0	0	0	0	0	0	0	0	0	0	0	0	0	0	0	0	0	0	0	0
denovo568	0	0	0	0	0	0	0	0	0	0	0	0	0	0	0	0	0	0	0	0	6	0	0	0	0	0	0	0	0	0	0	0	0
denovo561	0	0	0	0	0	0	0	0	1	0	0	0	0	0	0	0	0	0	0	0	0	0	0	0	0	0	0	0	0	0	0	0	0
denovo560	0	0	0	0	4	0	0	0	0	0	0	0	0	0	0	0	0	0	19	0	0	0	0	0	1	0	26	0	4	0	0	0	2
denovo563	0	0	0	0	0	0	0	0	0	0	0	0	0	0	0	0	0	0	0	0	0	0	0	0	2	0	0	0	0	0	0	0	0
denovo562	0	0	0	0	0	1	0	0	1	0	0	0	0	0	59	52	0	0	0	0	0	0	13	0	0	0	0	2	0	0	0	0	0
denovo565	0	0	0	0	0	0	0	0	0	0	0	0	0	0	0	0	0	0	1	0	0	0	0	0	3	0	0	0	0	0	0	0	0
denovo564	0	0	1	1	0	0	0	0	0	0	0	0	1	0	0	0	0	0	0	0	0	2	0	0	0	0	0	1	0	0	0	0	0
denovo567	0	0	0	0	0	0	0	0	0	0	0	0	0	0	0	0	0	0	0	0	0	0	0	0	3	0	0	0	0	0	0	0	0
denovo566	0	3	0	5	3	0	10	6	0	0	3	4	0	8	2	0	3	2	28	0	2	0	1	0	0	23	1	2	0	0	3	0	0
denovo460	26	0	0	2	10	0	0	24	5	0	0	0	0	1	0	0	0	0	0	0	19	0	1	0	43	0	0	3	0	0	0	0	0
denovo358	0	0	0	0	3	4	0	7	0	0	0	0	0	2	0	0	0	0	0	1	0	0	0	0	0	0	0	0	0	0	0	0	0
denovo461	0	0	0	0	0	0	0	0	0	0	0	0	1	2	0	0	0	0	0	0	0	1	0	0	0	0	0	2	0	1	0	1	0
denovo359	0	0	0	0	0	0	0	0	0	0	0	0	0	0	0	0	0	0	0	0	0	0	0	0	16	0	0	0	0	0	0	0	0
denovo165	180	0	1	0	0	0	0	0	0	0	0	0	0	1	0	0	3	0	0	0	37	0	0	0	0	0	0	0	0	0	0	0	0
denovo164	241	0	0	0	0	0	0	4	0	0	0	0	0	0	0	0	0	0	0	0	0	0	0	0	4	0	0	0	0	0	0	0	0
denovo167	0	0	0	0	0	0	0	0	0	0	0	0	1	0	0	0	1	0	0	0	0	0	0	0	0	0	0	0	0	1	1	0	306
denovo166	0	0	0	0	23	8	0	0	120	2	0	0	0	0	11	30	0	0	11	0	16	0	0	49	39	0	64	0	0	0	0	0	0
denovo161	15	0	0	0	0	0	5	4	0	0	8	2	0	0	0	0	0	2	0	0	1	0	1	0	139	8	4	4	1	0	0	39	7
denovo160	10	49	0	5	8	13	2	11	0	0	8	2	0	9	0	21	20	10	17	0	1	0	12	3	22	10	7	0	0	0	6	0	6
denovo163	52	0	3	0	177	104	7	0	0	3	20	2	89	40	6	0	0	41	0	1	189	0	0	0	278	15	156	0	0	0	0	0	0
denovo162	10	47	4	192	7	9	12	51	78	24	22	64	22	14	12	1	14	7	17	11	10	67	217	102	6	5	4	10	50	22	17	21	17
denovo514	0	0	0	0	0	0	0	0	0	0	0	0	0	0	0	0	0	0	0	0	0	0	0	0	0	1	0	0	0	0	1	0	0
denovo515	1	0	0	4	0	0	0	0	0	0	0	0	0	0	0	0	0	1	0	0	0	0	0	0	0	0	0	0	0	0	0	0	0
denovo516	0	0	1	0	0	0	2	0	0	0	0	0	0	2	0	0	2	1	1	0	0	0	0	0	0	0	0	0	0	0	0	0	0
denovo517	1	10	5	81	28	28	0	250	54	13	24	8	1	23	78	2	0	9	11	33	20	6	4	9	16	1	16	10	6	10	26	3	8
denovo169	105	50	0	0	0	54	0	0	0	0	0	0	0	0	0	0	0	0	0	0	0	0	0	0	0	0	0	0	0	0	0	0	1
denovo168	1	0	0	6	15	5	1	9	8	0	1	0	1	5	0	22	1	6	45	0	5	0	2	9	58	0	0	0	4	0	27	0	1
denovo512	26	16	67	5	7	2	16	8	17	5	14	3	3	1	35	15	38	76	5	0	32	296	14	2	0	14	96	11	1	63	79	279	28
denovo513	0	0	0	0	0	0	0	0	0	0	0	0	0	0	0	0	0	0	0	0	0	0	0	0	1	0	0	0	0	0	0	0	0
denovo468	1	0	0	0	0	0	0	0	1	0	0	0	0	0	0	0	0	0	0	0	0	0	1	0	0	0	0	0	0	0	0	0	0
denovo469	0	0	0	0	0	0	0	0	0	0	0	0	4	0	0	0	0	0	0	0	0	0	0	0	0	0	0	0	0	0	0	0	0
denovo27	0	0	0	1	0	0	1	0	695	4483	1683	425	176	64	486	0	491	0	1	181	0	0	0	798	92	6426	0	218	335	0	0	1	0
denovo26	319	247	20	25	453	87	353	159	353	7	0	5	70	183	109	370	246	821	416	1	226	30	909	879	353	307	278	114	55	7	751	243	88
denovo25	0	0	0	3	0	0	0	0	0	0	0	0	0	0	0	1	0	0	0	0	0	0	0	1	0	0	3053	0	0	3	0	0	2037
denovo24	0	0	0	711	1841	2	0	2	255	5	3	6	0	9	1	0	0	106	294	0	0	0	110	0	2839	0	0	0	0	0	0	0	0
denovo23	325	334	0	1072	24	112	0	907	68	83	1656	5	145	65	724	67	0	237	73	490	311	0	45	2	175	17	164	101	17	0	8	0	12
denovo22	0	23	0	303	982	1	0	559	0	0	0	0	1196	1	25	279	0	379	544	0	335	0	6	1	1584	0	3	3	0	0	0	0	128
denovo21	703	604	443	3795	48	217	25	76	2418	55	683	261	337	447	153	95	296	1409	296	133	175	0	120	36	92	414	201	205	258	1	584	104	461
denovo20	693	818	1627	904	247	179	338	81	123	10	87	31	162	64	327	429	702	1352	157	16	212	4071	1179	292	117	991	689	157	294	1950	3599	1358	391
denovo29	0	0	0	1	0	17	2	0	0	1	0	142	17	843	317	355	0	0	3	1	0	0	449	8	0	36	155	0	3892	0	0	279	0
denovo28	0	0	0	250	2	1	0	0	0	0	0	0	0	0	2	0	0	0	0	0	0	0	0	0	3810	0	0	0	0	0	0	0	0
denovo239	40	0	0	5	0	0	0	0	1	0	0	0	0	0	0	0	0	0	0	0	30	0	0	0	15	0	0	0	0	0	0	0	1
denovo575	0	0	0	0	0	0	0	0	0	0	0	0	0	0	0	0	0	2	0	0	0	0	0	0	0	0	0	0	0	0	0	0	0
denovo331	0	0	0	0	0	0	0	0	0	0	0	22	0	0	0	0	0	0	0	0	0	0	0	0	0	0	0	0	0	0	0	0	0
denovo396	0	0	0	0	0	0	0	0	0	0	0	0	0	0	0	0	0	0	0	0	0	0	0	0	5	0	0	0	0	0	0	0	0
denovo397	0	2	0	0	1	2	2	1	1	0	0	0	1	0	0	0	0	2	0	0	0	0	0	0	0	0	0	0	0	0	1	0	2
denovo394	0	0	0	3	0	0	0	7	0	0	0	0	0	0	0	0	0	0	0	0	0	0	0	0	1	0	0	0	0	0	0	0	0
denovo395	1	0	0	0	0	0	0	0	1	0	0	0	0	0	0	0	0	0	0	0	0	0	0	0	5	0	0	0	0	0	0	0	0
denovo392	1	3	0	0	1	2	0	0	0	3	1	2	0	2	15	1	1	2	6	2	1	0	3	1	0	0	0	1	0	0	0	0	0
denovo393	2	0	0	0	0	0	0	0	0	0	0	0	0	0	0	0	0	0	0	0	0	3	0	0	0	0	0	0	0	1	0	1	0
denovo390	0	0	0	0	0	0	0	1	0	0	0	0	0	0	0	0	0	0	0	5	0	0	0	0	2	0	0	0	0	3	0	0	2
denovo391	1	0	0	1	1	0	0	0	1	0	0	0	0	0	0	0	0	0	0	0	1	0	0	0	0	0	0	0	0	0	0	0	1
denovo231	0	0	0	0	0	19	0	0	0	0	1	0	0	0	0	0	0	0	0	0	0	0	0	38	0	0	0	0	0	10	0	0	2
denovo527	0	0	0	5	0	0	0	0	0	0	0	0	0	0	0	0	0	0	0	0	0	0	0	0	0	0	0	0	0	0	0	0	0
denovo398	4	0	0	0	0	0	0	0	0	0	0	0	0	0	0	0	0	0	0	0	0	0	0	0	2	0	0	0	0	0	0	0	0
denovo230	6	0	0	1	10	0	7	25	0	0	2	0	3	0	1	1	3	25	75	0	0	0	6	0	44	5	49	0	7	0	0	0	0
denovo526	0	0	0	2	0	0	0	0	0	0	0	0	0	0	0	0	0	0	0	0	0	0	0	3	0	0	0	0	0	0	0	0	0
denovo464	0	0	0	0	0	0	0	0	0	0	0	312	0	252	0	0	0	0	0	0	0	0	11	0	0	0	0	0	0	0	0	0	0
denovo465	1	0	0	1	0	0	0	1	0	0	0	0	0	0	0	1	0	0	0	0	0	0	0	0	0	0	0	0	0	0	0	0	0
denovo466	3	0	0	0	0	0	0	0	1	0	0	0	0	0	0	0	0	5	0	0	2	0	0	0	0	1	0	0	1	0	0	0	0
denovo467	0	0	2	0	0	0	0	0	0	0	0	0	0	0	0	0	1	0	0	0	0	1	0	0	0	0	0	0	0	0	0	0	0
denovo309	0	0	2	15	0	1	0	0	0	0	0	0	2	0	1	0	7	0	0	1	3	5	1	1	2	0	0	1	1	1	0	1	0
denovo308	9	12	0	0	0	0	0	0	0	0	8	0	0	0	0	0	0	0	0	0	0	0	0	0	0	9	0	0	0	0	0	0	28
denovo462	0	0	0	0	0	0	0	1	2	0	0	1	0	0	0	0	0	0	0	0	0	0	0	0	1	0	0	0	0	0	0	0	0
denovo463	0	0	0	0	1	0	0	0	0	0	0	0	0	0	0	0	0	0	0	0	3	0	0	0	0	0	0	0	0	0	0	0	0
denovo305	0	0	0	1	0	0	0	0	0	0	20	0	0	0	3	0	0	0	0	0	0	0	1	0	0	0	0	0	0	0	0	0	0
denovo304	0	0	0	0	0	9	0	0	0	0	0	0	37	0	0	0	0	0	23	0	0	0	0	0	0	4	0	0	0	0	0	0	0
denovo307	0	0	0	7	0	0	0	2	0	0	3	2	0	0	0	0	0	0	0	1	1	0	0	0	12	0	0	0	0	0	0	0	0
denovo306	687	657	2696	404	211	282	299	92	101	53	118	42	35	33	610	249	154	450	213	76	1058	32	269	16	92	356	591	195	89	66	1154	1607	146
denovo301	6	0	0	5	0	6	1	9	8	1	1	0	1	1	7	0	0	1	7	0	3	0	2	0	2	0	5	2	0	1	1	0	2
denovo300	0	0	0	0	0	0	0	0	0	0	0	0	37	0	0	0	0	0	3	0	0	0	0	0	0	0	0	0	0	0	0	0	0
denovo303	0	5	0	2	3	5	0	1	4	0	0	0	1	0	0	0	0	0	0	0	1	0	0	0	8	1	0	1	0	0	0	0	0
denovo302	0	0	0	4	0	0	13	0	0	0	2	1	1	2	1	0	1	0	2	0	0	0	0	0	1	0	0	4	0	0	0	0	0
denovo262	0	0	0	0	0	46	0	0	0	0	0	0	0	0	0	0	0	0	0	0	0	0	0	0	0	0	0	0	0	0	0	0	0
denovo263	0	10	1	2	4	52	0	17	67	35	38	3	0	5	3	37	185	1043	0	0	24	0	1	5	1	3	260	10	0	0	0	0	1
denovo260	0	0	0	0	0	0	0	0	0	0	0	0	0	0	0	0	0	0	0	0	0	0	0	0	0	0	0	0	0	0	0	0	64
denovo261	325	65	5	23	0	210	92	156	10	1	14	21	113	59	98	39	45	96	61	48	157	928	18	0	98	203	138	3	789	0	305	16	123
denovo266	0	0	0	0	0	0	0	0	0	0	0	0	76	0	0	0	0	0	0	0	0	0	0	0	0	0	0	0	0	0	0	0	0
denovo267	0	0	0	0	0	0	0	0	0	0	0	0	0	0	0	0	0	0	0	0	0	0	0	0	27	0	0	0	0	0	0	0	20
denovo264	0	0	0	0	45	0	0	0	0	0	0	1	0	0	1	0	0	0	0	0	20	0	0	0	20	26	0	0	0	0	0	0	0
denovo265	0	1	0	0	27	0	0	0	0	0	0	0	0	0	0	0	0	2	0	0	0	0	0	0	2	0	0	0	0	0	0	0	0
denovo268	0	0	0	2	1	0	0	0	0	0	0	0	11	0	0	0	0	0	0	0	41	0	0	0	0	0	0	0	0	0	0	0	0
denovo269	0	0	0	0	0	0	0	0	0	0	0	0	0	0	0	0	0	0	0	0	0	0	0	0	0	0	0	0	0	0	0	0	34
denovo525	0	0	0	0	26	0	0	0	0	0	0	0	0	0	0	0	0	0	0	0	0	0	0	0	0	0	0	0	0	0	0	0	0
denovo524	0	0	0	23	1	75	0	9	32	0	0	0	2	3	1	0	0	0	0	0	34	0	0	0	1	0	0	0	0	0	0	0	0
denovo488	0	0	0	0	0	0	0	0	0	0	0	0	0	0	0	0	0	0	0	0	0	0	0	0	1	0	0	0	0	0	0	0	0
denovo489	0	0	0	0	0	0	0	1	0	0	0	0	0	0	0	0	0	0	0	2	0	0	0	0	1	0	0	0	1	0	0	0	1
denovo521	0	0	0	1	0	0	0	1	0	2	0	0	0	0	0	0	0	1	0	0	1	0	0	0	0	0	0	1	0	0	0	0	0
denovo520	0	0	0	0	0	0	0	0	0	0	0	0	0	0	0	0	0	0	0	0	0	0	0	2	3	0	0	0	0	0	0	0	0
denovo523	0	0	0	0	0	0	0	0	1	0	0	0	0	0	0	0	0	0	0	0	0	0	0	0	0	0	0	0	0	3	0	0	0
denovo522	0	0	0	0	0	0	0	0	0	0	0	2	0	0	0	0	0	0	0	0	0	1	0	0	0	0	0	0	0	0	0	0	0
denovo482	0	0	0	0	0	0	0	3	0	0	0	0	0	0	0	0	0	0	0	0	0	0	0	0	0	0	0	0	0	0	0	0	0
denovo483	0	0	0	0	0	0	0	0	0	0	0	0	0	0	0	0	1	0	0	0	0	0	0	2	0	0	0	1	0	0	0	0	1
denovo480	0	0	0	1	0	0	0	0	0	0	1	0	0	0	0	0	1	0	0	0	0	1	0	2	0	0	0	0	0	0	0	0	0
denovo481	0	0	0	0	0	0	0	0	0	0	0	0	0	0	0	0	0	0	0	0	0	6	0	0	0	0	0	0	0	0	0	0	0
denovo486	1	0	0	0	0	0	0	0	0	0	0	0	1	0	0	0	0	0	0	0	0	0	0	0	0	0	0	0	0	0	0	0	0
denovo487	0	0	0	0	0	0	0	0	0	0	0	0	0	0	0	0	0	0	7	0	0	0	0	0	0	0	0	0	0	0	0	0	0
denovo484	0	0	0	0	2	0	0	0	0	0	0	0	0	0	0	0	0	0	0	0	0	0	0	0	2	0	0	0	0	0	0	0	0
denovo485	0	0	0	0	0	0	0	0	0	0	0	0	0	0	0	0	0	0	0	10	0	0	0	0	0	0	0	0	0	0	0	0	0
denovo411	0	0	0	0	0	0	0	12	0	0	0	0	0	0	0	0	0	0	0	0	0	0	0	0	0	0	0	0	0	0	0	0	0
denovo410	0	0	0	0	0	0	0	0	0	0	0	0	0	0	4	0	0	0	3	0	0	0	0	0	0	0	0	0	0	0	0	0	0
denovo413	0	0	0	0	0	0	0	0	0	0	7	0	0	0	0	0	0	0	0	0	0	0	0	0	0	0	0	0	0	0	0	0	0
denovo412	0	4	0	0	0	0	0	1	0	0	0	0	1	0	0	0	0	0	0	0	1	0	0	0	1	0	0	0	0	0	0	0	0
denovo415	3	0	0	0	0	0	0	0	0	0	0	0	0	0	0	0	0	0	0	0	0	0	0	0	1	0	0	0	0	0	0	0	5
denovo414	4	0	0	1	0	0	0	0	1	0	0	0	0	0	0	0	1	0	0	0	0	0	1	0	2	0	0	0	0	0	0	0	0
denovo417	0	0	0	0	0	0	0	0	0	0	0	0	0	0	0	0	0	0	0	0	0	1	0	0	0	0	0	0	0	4	0	3	0
denovo416	0	0	0	3	0	4	0	0	1	0	0	0	0	0	0	0	0	0	0	0	0	2	0	0	0	0	0	0	0	0	0	0	1
denovo419	0	0	0	2	0	0	0	0	1	0	0	0	0	0	0	0	1	0	0	0	0	0	0	0	0	0	0	0	0	2	0	0	0
denovo418	2	0	0	0	2	1	0	1	0	0	0	0	0	0	0	0	1	0	0	0	0	0	0	5	5	0	0	0	0	0	0	0	0
denovo138	0	0	0	6	246	0	0	84	0	0	1	0	0	2	0	0	0	0	0	0	0	0	0	0	0	0	0	0	0	0	0	0	0
denovo139	0	0	0	1	0	0	0	0	0	0	0	0	0	0	0	0	0	0	0	0	0	0	33	0	81	209	431	0	0	0	0	0	0
denovo132	0	0	0	65	238	88	0	64	0	0	0	6	10	0	6	10	16	11	12	0	0	0	0	14	40	0	0	0	0	1	0	0	4
denovo133	0	0	0	0	0	0	0	0	0	453	0	0	0	0	0	0	0	0	177	0	0	0	0	0	0	0	0	0	0	0	0	0	0
denovo130	0	0	0	443	0	1	0	0	0	0	0	0	0	0	4	0	0	0	0	0	890	0	0	0	0	0	0	0	0	0	0	0	0
denovo131	0	1	0	9	2	29	1	14	2	4	12	83	5	32	58	0	0	46	24	7	2	0	20	0	1	0	0	0	0	0	95	0	0
denovo136	0	0	0	0	0	0	0	0	0	0	0	0	0	0	0	0	0	0	0	17	0	0	0	0	495	0	0	0	0	0	0	0	0
denovo137	0	0	0	0	22	0	0	0	30	0	0	0	1	0	0	0	0	3	11	0	0	0	14	0	216	0	0	0	0	0	0	0	0
denovo134	0	0	0	0	0	0	0	0	0	0	0	0	0	0	0	0	0	0	0	0	0	0	0	0	283	0	0	0	0	0	0	0	0
denovo135	0	16	0	267	8	11	1	12	6	0	0	0	49	8	1	0	0	0	0	0	6	0	8	0	32	0	0	0	0	0	0	0	0
denovo58	0	0	0	0	0	0	0	0	0	0	0	0	0	0	0	0	0	0	3478	0	0	0	4	0	0	0	0	0	0	0	0	0	0
denovo59	82	284	0	42	1	20	11	523	5	7	5	13	7	18	3	102	27	3	246	437	64	0	8	19	12	66	26	13	22	0	60	16	88
denovo56	13	742	4	795	740	279	347	714	1497	214	101	61	272	43	930	575	1001	577	384	198	353	131	81	381	321	240	219	86	294	550	572	649	825
denovo57	0	0	1	179	637	329	0	107	129	2	3	25	261	30	1	1	222	23	0	0	39	0	535	0	239	0	0	0	0	0	0	0	0
denovo54	0	0	1395	152	4	15	2	112	90	49	37	149	23	9	66	25	0	122	14	65	23	0	6	1	14	3	41	171	358	1	28	0	0
denovo55	0	0	0	0	2267	0	0	0	0	0	64	0	0	0	0	0	0	0	0	0	46	0	0	0	0	0	0	0	0	0	0	0	0
denovo52	29	30	8	211	32	47	4	450	97	27	121	20	17	28	191	18	55	38	32	42	43	159	21	291	25	18	19	38	30	392	111	53	39
denovo53	403	88	126	321	595	0	88	496	104	1	0	9	180	25	24	1	65	2	126	2	37	19	2	127	509	14	25	243	23	0	29	2	8
denovo50	0	0	2	2	0	0	104	160	270	106	25	28	327	0	1690	0	103	0	1	0	0	0	56	0	0	0	0	0	0	0	0	0	0
denovo51	1	0	1	1989	1271	952	120	128	761	29	129	27	1248	12	23	132	316	1123	0	0	0	0	1	0	306	0	0	0	0	0	1	0	419
denovo1	3135	3015	6067	1835	589	1325	2370	3251	2846	1461	15577	2616	1089	1220	3723	2863	4796	10647	786	1646	3122	8914	3808	613	828	9050	10141	1760	469	25291	10186	21420	4906
denovo2	0	5	2	2	0	0	16726	0	0	3996	1	0	1242	2090	0	0	1	0	479	2510	0	0	1	0	83	0	1	1	13475	0	0	0	0
denovo3	1531	539	1	651	308	10	0	122	15	34	2604	17	0	424	2159	645	2819	1732	53	0	1066	0	89	11046	602	446	1253	6	494	10	2268	1439	422
denovo4	3	3	0	9	1521	1995	1677	3023	0	0	0	5217	1605	5836	1	5183	1	0	1860	1	1	0	4700	6423	94	2	3824	2	4764	0	0	2	0
denovo5	14028	5859	376	1644	941	1964	2911	1207	904	19	1184	455	1876	685	601	2218	2593	2525	1492	55	2880	1	480	867	506	5074	3410	250	317	445	4075	1253	2808
denovo228	0	0	1	0	7	1	0	0	104	0	0	0	0	1	0	0	0	1	5	0	4	0	4	0	9	0	1	0	0	0	0	0	0
denovo229	2	0	0	35	5	5	0	237	19	16	12	0	2	5	10	6	2	5	4	8	5	0	4	0	18	0	8	37	14	0	0	5	4
denovo226	0	0	0	0	0	0	246	0	0	0	0	16	0	0	0	0	0	0	0	0	0	0	0	0	0	0	0	0	0	0	0	0	0
denovo227	0	0	0	80	0	0	0	0	0	0	0	0	0	0	1	0	0	0	0	0	0	0	0	0	7	0	0	0	0	0	0	0	0
denovo224	46	0	0	0	15	0	0	13	3	0	1	0	0	0	0	0	0	0	0	0	0	0	0	0	49	0	0	0	0	0	0	0	0
denovo225	4	4	0	3	0	14	1	27	1	3	7	10	0	0	1	0	8	0	0	7	3	0	3	1	1	6	0	0	0	0	13	0	12
denovo222	0	0	0	14	0	29	0	8	0	3	19	3	6	7	0	0	10	3	3	0	0	0	11	0	7	2	0	0	0	0	0	0	0
denovo223	0	0	0	95	0	0	0	0	0	0	0	0	0	0	1	0	0	0	0	0	0	0	0	0	0	0	0	0	0	0	0	0	0
denovo220	110	0	1	6	1	4	0	9	0	0	2	0	0	0	2	0	3	0	2	0	0	12	0	21	0	1	2	1	0	0	0	1	1
denovo221	0	0	0	0	185	0	0	0	0	0	0	0	0	0	0	0	0	0	0	0	0	0	0	0	0	0	0	0	0	0	0	0	0
denovo583	0	0	0	2	0	0	4	6	0	0	0	5	0	7	1	0	4	0	0	0	0	0	1	0	0	1	1	1	0	0	0	0	0
denovo582	9	1	0	0	1	0	1	13	0	0	1	1	0	0	0	0	13	0	0	0	0	20	0	11	11	2	0	0	0	0	0	8	0
denovo459	0	0	0	1	0	0	0	0	0	0	0	0	0	0	0	0	0	0	0	0	3	0	0	0	0	0	0	0	0	0	0	0	0
denovo458	0	0	0	7	0	2	0	14	0	0	0	0	0	0	0	0	0	0	0	0	0	0	0	0	0	0	0	0	0	0	0	0	0
denovo455	0	0	0	0	0	0	0	0	0	0	0	0	0	0	0	0	0	0	0	0	0	0	0	0	2	1	0	0	0	0	0	0	0
denovo454	0	0	0	2	0	0	0	0	0	0	0	0	0	0	0	0	0	0	0	0	0	0	0	0	0	0	0	0	0	0	0	0	0
denovo457	0	0	0	3	2	0	0	0	0	0	0	0	0	0	0	0	0	0	0	0	1	0	0	0	0	0	0	0	0	0	0	0	0
denovo456	0	0	0	0	0	0	0	0	0	0	0	0	0	0	0	0	0	0	0	0	0	0	0	0	0	0	0	0	5	0	0	0	0
denovo451	4	0	0	1	2	18	0	0	0	0	6	0	1	14	0	0	0	21	1	0	0	0	6	1	3	17	10	0	0	0	0	0	15
denovo450	0	0	0	1	0	0	0	0	0	0	0	0	0	0	0	0	0	0	0	0	0	0	0	0	6	0	0	0	0	0	0	0	0
denovo453	0	0	0	0	0	0	0	0	0	0	0	0	0	0	0	0	0	0	0	0	4	0	0	0	0	0	0	0	0	0	0	0	0
denovo452	0	0	0	0	0	0	0	0	0	0	0	0	0	0	0	0	0	0	0	0	0	0	0	0	3	0	0	0	0	0	0	0	0
denovo352	0	0	0	0	10	0	0	0	0	0	0	0	0	0	0	0	2	0	0	0	7	0	0	0	0	0	0	0	0	0	0	0	0
denovo353	0	0	0	1	14	1	0	0	1	0	0	0	0	0	0	0	0	0	0	0	0	0	2	0	3	0	0	0	0	0	0	0	0
denovo299	0	0	0	0	17	0	0	2	1	0	0	0	0	0	0	0	0	1	0	0	0	0	8	0	0	6	0	0	0	0	0	0	2
denovo298	0	0	0	0	0	29	0	0	0	0	0	0	0	0	0	0	0	0	0	0	0	0	0	0	19	0	0	0	0	0	0	0	0
denovo356	0	0	0	0	0	0	0	1	0	0	0	0	0	0	0	0	0	0	0	0	0	0	0	0	9	0	0	0	0	0	0	0	0
denovo357	0	0	0	7	0	0	0	0	0	0	0	0	1	0	0	0	0	0	0	0	0	0	1	0	5	0	0	0	0	0	0	0	0
denovo354	0	0	0	12	0	1	0	0	0	0	10	1	0	0	0	0	0	0	0	0	44	0	0	1	0	0	0	0	0	0	0	0	0
denovo355	0	1	0	17	3	12	0	52	3	2	2	2	0	3	3	0	1	1	0	2	5	0	3	0	6	1	0	1	0	1	1	0	1
denovo293	0	0	0	4	12	0	0	6	0	0	0	0	0	0	0	0	0	0	0	0	0	0	0	0	7	0	0	0	0	0	0	0	0
denovo292	0	0	0	4	5	27	0	0	0	1	0	0	2	11	0	0	0	0	0	0	0	0	16	0	2	0	0	0	0	0	0	0	0
denovo291	0	0	0	0	0	0	0	0	0	0	0	0	0	0	0	0	0	0	0	0	27	0	0	0	0	0	0	0	0	0	0	0	0
denovo290	0	0	0	12	0	0	0	6	0	0	1	0	0	0	8	0	0	1	0	0	14	0	2	0	1	0	0	0	0	0	0	0	0
denovo297	0	0	0	0	43	0	0	0	346	0	0	0	104	0	0	0	0	0	0	0	61	0	128	0	14	0	0	0	0	0	0	0	0
denovo296	0	0	0	0	0	0	0	0	0	0	0	0	0	0	0	0	0	0	0	35	0	0	0	0	0	0	0	0	0	0	0	0	0
denovo295	5	2	0	24	2	3	0	12	10	0	2	0	3	0	0	0	4	0	2	0	4	0	3	2	5	0	0	0	0	0	1	0	2
denovo294	0	0	0	7	0	0	0	0	2	0	0	0	0	0	0	0	6	0	0	0	0	0	0	0	0	42	0	0	0	0	0	0	0
denovo578	1	0	0	0	1	0	0	1	0	0	0	0	0	0	0	0	1	0	0	0	0	0	0	1	0	0	0	0	0	0	0	0	0
denovo579	0	0	0	0	0	0	0	0	1	0	0	0	0	0	0	0	0	0	0	0	0	0	0	0	4	0	0	0	0	0	0	0	0
denovo572	0	0	0	0	0	3	0	0	1	6	0	0	6	0	17	0	0	0	283	0	0	0	0	0	0	0	0	3	0	0	0	0	0
denovo573	0	0	0	0	0	3	0	0	0	0	0	0	0	0	0	0	0	0	0	0	0	0	0	0	0	0	0	0	0	0	0	0	0
denovo570	0	0	0	0	0	0	0	0	0	0	0	0	0	0	0	0	0	0	0	0	0	0	0	0	0	0	0	0	0	0	0	0	4
denovo571	0	0	0	0	0	0	0	0	0	0	0	0	0	0	0	0	0	0	0	0	2	0	0	0	0	0	0	0	0	0	0	0	0
denovo576	0	0	0	0	0	0	0	1	0	0	0	0	0	0	0	0	0	0	0	0	0	0	0	0	2	0	0	0	0	0	0	0	0
denovo577	0	0	0	0	0	0	0	0	0	0	0	0	0	0	0	0	0	0	0	0	0	0	0	0	7	0	5	0	0	0	0	0	0
denovo574	0	16	3	1	0	2	0	1	3	0	3	0	2	1	3	1	1	5	0	0	3	0	1	0	0	3	6	4	0	0	0	0	0
denovo425	1	6	0	6	1	14	0	19	8	7	19	2	0	1	0	3	0	0	2	1	2	0	0	0	9	0	1	17	10	0	3	0	0
denovo176	0	0	0	224	0	0	0	0	0	0	0	0	0	0	0	0	0	0	0	0	0	0	0	0	0	0	0	0	0	0	0	0	0
denovo177	0	0	43	0	0	0	94	0	0	0	0	2	13	0	0	0	0	0	0	0	0	0	0	0	38	0	0	0	0	0	0	0	0
denovo174	0	0	0	0	0	0	0	0	0	0	0	0	284	0	0	0	0	0	0	0	0	0	0	0	17	0	0	0	0	0	0	0	0
denovo175	1	6	1	18	11	3	0	33	23	6	12	16	2	1	3	2	0	17	0	4	52	0	5	0	6	5	1	7	3	0	2	0	2
denovo172	26	25	17	0	8	5	2	0	0	0	0	0	4	0	0	2	10	0	5	0	0	25	0	13	0	2	3	2	11	3	5	15	4
denovo173	2	0	0	0	6	0	0	0	0	0	0	0	0	0	0	0	0	3	0	0	0	0	0	0	127	0	0	0	0	0	0	0	0
denovo170	0	0	0	37	0	0	0	0	0	0	0	0	0	0	0	0	0	0	0	0	0	0	23	0	83	0	0	0	0	0	0	0	0
denovo171	0	0	0	0	10	75	0	0	0	10	13	6	0	14	0	1	69	23	1	1	50	0	39	119	31	0	1	0	3	2	0	0	16
denovo178	0	0	0	94	0	0	2	0	12	0	0	5	1	0	0	2	5	5	0	0	5	0	0	36	1	0	2	0	0	0	2	0	3
denovo179	0	0	0	0	0	0	0	0	0	118	0	0	12	0	0	0	0	0	0	0	0	0	0	0	0	0	0	0	0	0	0	308	6
denovo473	0	0	0	0	0	0	0	4	0	0	0	0	0	0	0	0	0	0	0	0	0	0	0	0	0	0	0	0	0	0	0	0	0
denovo18	2	5122	0	391	340	0	42	2278	0	4	155	3	6	219	49	31	73	99	429	9	730	0	188	9	44	112	0	30	56	1	0	71	566
denovo19	0	0	0	0	0	0	0	2	0	0	0	9617	0	8446	1	0	0	1	0	0	0	1	969	1	1	1	0	0	0	0	2	3	0
denovo472	0	0	0	0	0	0	0	5	2	0	0	0	0	0	0	0	0	0	0	0	0	0	0	0	0	0	0	0	0	0	0	0	0
denovo12	0	1	531	0	1509	0	256	178	6789	1731	0	0	2210	0	741	0	0	131	700	0	666	0	1	0	1170	53	0	1372	0	0	0	0	0
denovo13	2	0	2	0	0	1473	0	0	740	8602	0	0	28	0	9353	59	0	0	443	3334	2	0	18	3	2	0	0	5361	1	6	0	1	0
denovo10	2	2500	391	224	1310	1230	324	235	449	142	238	1	712	117	545	447	176	682	67	215	721	1	438	177	575	446	546	779	0	0	0	1	269
denovo11	835	924	993	1782	322	1073	115	2529	512	233	600	1697	1245	746	1362	57	1257	344	633	340	549	914	118	558	357	460	661	2881	2991	3	326	1159	1150
denovo16	0	1	10485	0	0	0	3656	0	0	12	0	884	578	0	0	0	0	0	0	460	0	0	0	0	75	759	0	1	2	0	0	406	0
denovo17	3	7	1	487	111	61	164	2919	48	22	383	457	235	222	73	0	0	892	12	14	1056	0	30	0	50	1	21	1457	77	0	107	12	117
denovo14	0	1024	1	1903	133	1283	101	590	955	40	595	7	613	448	96	991	544	210	728	0	414	0	1033	2	130	35	83	48	0	0	359	0	176
denovo15	0	6	0	1	0	0	2	0	0	0	0	1917	0	0	3186	4752	0	0	0	684	0	0	1239	0	131	0	1	0	0	3	0	1	2728
denovo479	1	2	0	0	0	0	0	0	0	0	0	0	0	0	0	0	0	0	0	0	4	0	0	0	0	1	0	0	0	0	0	0	0
denovo478	0	0	0	4	0	0	0	0	1	0	0	0	0	0	0	0	0	0	0	0	0	0	0	0	0	0	0	0	0	0	0	0	0
denovo351	0	0	0	6	3	0	0	4	0	0	0	0	0	0	0	0	0	1	0	0	0	0	29	0	10	11	0	0	0	0	0	0	0
denovo248	0	0	0	0	0	1	0	0	0	0	0	0	0	0	0	0	0	0	0	0	0	0	0	216	0	0	0	0	0	0	0	0	0
denovo249	0	0	0	2	0	0	0	30	2	1	1	0	2	1	0	0	0	2	0	0	5	0	0	1	0	0	0	6	0	0	0	0	0
denovo529	2	5	0	14	15	79	3	24	73	38	24	45	22	31	29	0	0	52	10	29	5	0	30	53	10	5	33	12	296	1	33	0	22
denovo318	0	0	0	0	0	0	0	0	0	0	0	0	0	0	0	0	0	0	0	0	0	0	0	0	1	0	0	18	0	0	0	0	0
denovo319	0	0	0	0	0	0	0	0	0	0	0	0	0	0	0	0	0	0	0	0	0	0	0	0	19	0	0	0	0	0	0	0	0
denovo316	3	0	0	85	0	0	6	123	26	18	79	566	0	47	24	6	0	150	18	119	10	31	6	63	3	63	356	1	197	1159	3	0	18
denovo317	0	0	0	0	0	0	0	19	0	0	0	0	0	0	0	0	0	0	0	0	0	0	0	0	0	0	0	0	0	0	0	0	0
denovo314	0	0	0	0	0	0	0	0	0	0	0	31	0	0	0	0	0	0	0	0	0	0	0	0	0	0	0	0	0	0	0	0	0
denovo315	0	0	0	0	0	0	0	0	0	0	0	0	0	0	0	0	0	0	0	46	0	0	0	0	0	0	0	0	0	0	0	0	0
denovo312	0	0	0	0	0	0	0	0	0	0	0	0	0	0	0	0	0	0	0	0	0	0	0	0	16	0	0	0	0	0	0	0	0
denovo313	0	7	0	1	0	0	0	0	1	0	0	0	0	0	0	0	2	1	2	0	1	0	1	2	3	1	0	0	0	0	0	0	1
denovo310	0	0	0	6	0	0	0	0	0	0	0	0	0	0	0	0	24	0	0	0	0	0	0	0	0	0	0	0	0	0	0	0	0
denovo311	0	0	0	0	31	0	0	0	0	0	0	0	0	0	0	0	0	0	0	0	0	0	0	0	11	0	0	0	0	0	0	0	0
denovo257	0	0	0	0	0	0	0	0	0	0	29	0	0	0	0	0	0	0	0	0	0	0	0	0	0	0	0	0	0	0	0	0	4
denovo256	0	0	0	0	0	0	0	0	0	0	0	0	0	0	0	0	0	0	0	0	22	0	0	0	17	0	0	0	0	0	0	0	0
denovo255	0	0	0	0	0	0	0	0	0	0	2	0	0	0	0	0	0	0	0	0	0	0	0	0	37	0	0	0	0	0	0	0	0
denovo254	0	0	0	0	0	75	5	0	0	0	0	0	0	0	0	0	0	0	0	31	0	0	0	0	2	0	0	0	0	0	0	0	0
denovo253	18	0	0	12	1	0	0	0	3	0	0	1	0	1	0	0	7	0	1	1	2	0	0	3	2	1	0	3	0	0	8	0	0
denovo252	0	0	0	6	0	4	1	8	7	1	0	1	0	0	1	1	0	0	0	0	0	0	2	0	7	1	4	3	1	0	0	0	0
denovo251	3	6	0	17	0	5	0	12	4	4	3	0	1	1	0	3	1	0	1	0	0	0	0	1	1	0	0	0	0	0	0	0	1
denovo250	0	0	0	0	0	0	0	0	0	1	0	0	0	0	0	0	0	0	0	0	0	0	48	0	0	0	0	0	0	0	0	0	0
denovo242	9	3	0	3	1	2	0	42	5	0	1	1	1	1	0	0	0	0	11	1	15	0	0	0	24	0	0	9	0	0	0	0	0
denovo259	0	0	0	0	0	0	0	0	0	0	0	0	0	0	0	0	0	0	0	0	0	0	0	0	0	1	0	0	0	0	147	0	0
denovo258	0	0	0	0	48	0	0	0	0	0	0	0	0	0	0	0	0	0	0	0	0	0	0	0	0	0	0	0	0	0	0	0	0
denovo536	0	0	0	1	0	1	0	0	0	0	0	0	0	0	0	0	0	0	0	0	0	0	0	0	0	0	0	0	0	0	0	0	0
denovo537	3	0	0	0	0	0	0	0	0	0	0	0	0	0	0	0	0	0	0	0	5	0	0	0	0	0	0	0	0	0	0	1	0
denovo534	0	0	4	0	0	60	13	0	0	892	0	0	0	7	0	0	0	0	0	0	44	0	0	61	0	19	0	52	1143	1	0	0	1
denovo243	0	0	0	15	3	6	0	6	23	0	0	0	0	0	0	0	0	2	0	0	34	0	1	0	6	0	0	0	0	0	0	0	0
denovo532	0	3	0	0	7	3	0	0	0	0	8	0	0	1	8	56	19	4	2	0	1	0	3	8	0	0	1	0	0	0	0	0	6
denovo533	0	0	0	0	0	0	0	0	0	0	0	0	0	0	0	0	0	0	3	0	0	0	0	0	0	0	0	0	0	0	0	0	0
denovo530	0	0	0	0	0	0	0	0	0	106	0	0	7	0	0	3	0	0	19	17	0	0	4	0	0	0	0	1	1	0	0	0	0
denovo531	0	0	0	0	0	0	0	2	0	0	0	0	0	0	0	0	0	0	0	0	0	0	0	0	0	0	0	0	0	0	0	2	0
denovo538	0	0	0	0	0	0	0	0	0	0	0	0	0	0	0	0	0	0	0	0	5	0	0	0	2	0	0	0	0	0	0	0	0
denovo539	0	0	0	0	0	0	0	0	10	0	0	0	0	0	0	0	0	0	0	0	0	0	0	0	0	0	0	0	0	0	0	0	0
denovo528	6	0	0	0	0	0	0	0	0	0	3	0	0	0	0	0	0	0	0	0	0	1	0	0	0	0	0	0	0	0	0	0	0
denovo402	0	0	0	0	8	0	0	6	0	0	0	0	0	0	0	0	0	0	0	0	0	0	2	0	1	0	0	0	0	0	0	0	3
denovo403	0	1	0	0	0	0	0	0	0	0	1	0	0	0	0	0	1	0	0	0	0	1	0	0	0	0	0	0	0	0	0	0	0
denovo400	0	3	0	3	0	4	0	0	0	1	0	0	0	0	0	0	0	0	0	0	0	0	1	0	0	0	0	0	0	0	2	0	0
denovo401	0	0	0	0	16	0	0	3	0	0	0	0	0	0	0	0	0	0	0	0	0	0	1	0	7	0	0	0	0	0	0	0	0
denovo406	4	0	0	2	0	0	1	3	0	2	0	0	0	0	0	0	0	0	1	0	1	0	0	0	0	0	0	0	0	0	0	0	0
denovo407	13	0	0	0	0	5	0	0	1	0	2	0	0	0	0	0	0	0	0	0	0	0	0	0	0	0	0	0	0	0	0	0	0
denovo404	0	0	0	3	0	0	0	0	0	1	0	0	3	0	4	0	0	1	0	0	0	0	3	0	0	0	0	0	0	0	0	0	0
denovo405	0	1	0	0	0	0	0	0	0	0	0	0	0	0	4	7	0	0	0	0	0	0	0	0	0	0	0	0	0	0	0	0	0
denovo408	0	0	0	0	0	0	0	0	0	0	0	0	0	0	0	0	0	0	0	0	0	0	0	0	0	1	0	0	0	0	0	10	0
denovo409	0	0	0	0	0	0	0	0	0	0	0	0	0	0	0	0	0	0	0	0	0	0	0	6	0	0	0	0	0	0	0	0	0
denovo109	11	11	10	15	0	150	0	10	22	0	0	552	70	57	35	0	1	149	25	92	0	69	39	4	0	0	68	7	259	109	58	18	74
denovo108	0	0	0	11	45	0	0	0	26	0	225	6	0	69	0	0	0	0	51	0	40	0	0	0	0	0	258	0	6	0	0	0	0
denovo107	0	15	0	0	0	0	0	12	0	0	3	1	0	0	6	0	155	1	0	0	549	0	1	0	0	0	0	0	0	0	0	0	0
denovo106	0	0	0	0	0	0	1	0	0	0	0	0	1735	0	0	0	0	0	0	0	0	0	0	0	0	0	0	0	0	0	0	0	0
denovo105	94	0	1	12	61	0	3	8	404	0	1	0	11	6	6	16	2	2	71	0	6	0	73	8	4	0	2	42	16	0	24	0	2
denovo104	21	52	0	58	11	24	0	13	76	7	30	4	3	11	10	5	11	174	29	13	179	0	1	2	1	2	38	0	1	0	12	0	65
denovo103	857	0	0	0	1	0	0	1	0	0	0	0	0	0	0	0	0	0	0	0	0	0	0	0	14	0	0	0	0	0	0	0	0
denovo102	1	0	0	3	42	467	0	33	0	0	2	0	7	0	16	0	0	0	4	0	95	0	439	0	70	0	1	1	0	0	0	0	0
denovo101	1	0	0	16	0	910	25	0	0	0	0	0	31	0	1	631	0	0	40	0	726	0	1	178	7	0	0	0	0	0	0	0	0
denovo100	0	0	0	208	137	0	0	0	0	1	0	0	4	0	1	0	0	0	10	0	40	0	0	0	387	0	0	0	0	0	0	0	0
denovo41	117	0	1	414	207	2052	13	193	192	23	1	58	139	123	233	274	227	234	0	4	80	5	68	248	269	56	79	41	0	1	237	0	0
denovo40	0	0	0	0	1	0	1	1	0	0	0	0	0	0	1174	0	0	0	0	0	0	0	1138	0	0	0	0	3444	0	0	0	0	1
denovo43	1137	128	0	164	535	32	2	184	32	8	39	8	31	10	29	567	284	531	220	0	3224	0	84	7	368	1396	379	61	4	2	84	704	406
denovo42	0	0	0	0	0	0	0	2	0	0	0	0	0	0	0	0	0	0	0	0	29	0	0	0	2383	0	0	0	0	0	1	0	0
denovo45	2	322	0	376	537	892	180	59	418	15	27	19	627	95	30	308	142	128	54	6	766	0	142	211	477	197	10	18	0	6	185	0	80
denovo44	0	0	0	0	0	0	0	0	0	0	0	0	0	0	0	0	0	0	0	3923	0	0	0	0	0	0	0	0	0	0	0	0	0
denovo47	22	82	0	437	28	90	4	1158	68	36	330	27	37	5	10	17	127	31	26	44	81	0	9	145	61	24	30	79	27	0	39	51	34
denovo46	0	27	5	197	4	9	3	1	13	1	0	406	1	175	1	1	60	156	69	44	22	275	3	3	4	49	1	2	1057	22	91	15	182
denovo49	64	294	50	49	29	60	17	198	41	313	86	660	187	11	178	264	33	4	261	275	50	0	143	180	14	259	296	271	114	2	18	148	664
denovo48	1	0	0	58	0	69	0	0	193	0	27	9	30	0	433	0	0	4	25	0	107	0	1619	0	20	0	0	131	0	0	0	0	291
denovo518	0	0	0	0	0	0	0	0	0	0	0	0	0	0	0	0	0	0	0	0	3	0	0	0	0	0	0	0	0	0	0	0	0
denovo519	114	0	0	0	0	0	0	0	0	0	0	0	0	0	0	0	0	0	0	0	0	0	0	0	0	2	0	0	0	0	0	0	0
denovo550	0	0	0	0	0	0	0	1	0	0	0	0	0	0	0	0	0	0	0	0	0	0	0	0	0	0	0	0	0	0	0	0	0
denovo213	2	1	0	3	11	2	0	4	3	2	1	1	0	2	1	1	5	1	2	0	1	3	0	78	0	0	2	0	0	0	2	5	0
denovo212	0	0	0	0	0	0	0	5	0	0	0	0	0	0	0	0	0	0	0	1	48	0	0	0	25	0	0	0	0	0	0	0	0
denovo211	0	0	0	10	0	1	0	50	3	10	0	0	9	1	11	0	0	0	1	1	2	0	8	0	14	1	5	4	0	0	0	0	0
denovo210	0	1	0	0	0	0	0	0	1	0	0	1	0	0	1	1	0	2229	0	0	0	0	1	0	0	0	4	0	0	0	0	0	0
denovo217	0	0	0	4	2	0	0	59	0	0	0	0	1	0	0	0	0	1	0	0	0	0	0	0	0	0	0	0	0	0	0	0	0
denovo216	71	0	0	3	22	9	0	10	2	0	8	1	0	7	8	14	7	7	0	0	3	0	2	2	6	0	0	0	2	0	15	0	0
denovo215	0	2	0	17	0	1	0	1	1	0	2	0	0	2	6	0	0	52	91	0	0	14	9	19	0	1	6	0	0	2	4	1	2
denovo214	0	1	0	5	1	8	1	2	2	1	14	7	1	10	19	0	5	23	9	50	0	8	11	41	0	3	1	4	16	1	1	9	16
denovo510	7	0	0	3	0	0	0	0	0	0	0	0	0	0	0	0	0	0	0	0	0	0	0	0	0	0	0	0	0	0	0	0	0
denovo219	0	0	0	0	0	0	0	0	6	0	0	6	4	2	71	0	0	0	3	0	188	0	13	0	46	0	0	0	0	0	0	0	0
denovo218	0	0	0	32	10	0	0	0	0	0	1	0	1	2	0	0	0	0	5	0	0	0	1	0	22	0	0	0	0	0	0	0	0
denovo511	417	0	0	249	10	0	6	0	0	2	4	0	0	1	4	379	0	39	0	0	0	0	89	5	68	26	97	0	0	0	48	0	0
denovo551	3	0	0	6	1	0	0	0	1	0	0	0	0	0	0	3	0	0	0	1	0	0	0	0	0	0	0	0	0	0	1	0	0

## Sheet: Taxa percent table
kingdom	phylum	class	order	family	genus	species	H12	D11	D04	H05	H02	H13	D14	D16	D05	D03	H18	H15	D12	H08	H04	H03	D06	H10	H07	D15	D10	D09	H06	H14	H17	H11	H09	D02	D13	H19	H01	D01	H20
Archaea							0	0	0	0.00143081	0	0	0	0	0	0	2.75156e-05	0.000110062	0	0	2.75156e-05	0	0	0.000522797	0	0	0	0	0	0	0	0	0	0	0	0	0	0	0
	Euryarchaeota						0	0	0	0.00143081	0	0	0	0	0	0	2.75156e-05	0.000110062	0	0	2.75156e-05	0	0	0.000522797	0	0	0	0	0	0	0	0	0	0	0	0	0	0	0
		Methanobacteria					0	0	0	0.00143081	0	0	0	0	0	0	2.75156e-05	0.000110062	0	0	2.75156e-05	0	0	0.000522797	0	0	0	0	0	0	0	0	0	0	0	0	0	0	0
			Methanobacteriales				0	0	0	0.00143081	0	0	0	0	0	0	2.75156e-05	0.000110062	0	0	2.75156e-05	0	0	0.000522797	0	0	0	0	0	0	0	0	0	0	0	0	0	0	0
				Methanobacteriaceae			0	0	0	0.00143081	0	0	0	0	0	0	2.75156e-05	0.000110062	0	0	2.75156e-05	0	0	0.000522797	0	0	0	0	0	0	0	0	0	0	0	0	0	0	0
					Methanobrevibacter		0	0	0	0.00143081	0	0	0	0	0	0	2.75156e-05	0.000110062	0	0	2.75156e-05	0	0	0.000522797	0	0	0	0	0	0	0	0	0	0	0	0	0	0	0
Bacteria							1	1	1	0.998569	1	1	1	1	1	1	0.999972	0.99989	1	1	0.999972	1	1	0.999477	1	1	1	1	1	1	1	1	1	1	1	1	1	1	1
	Lentisphaerae						0	0	0	0	0	0	0	0	0	0	0	0	0	0	0	0	0	0	0	0	0	0	0	0	8.42413e-05	0	0	0	0	0	0	0	0
		Lentisphaeria					0	0	0	0	0	0	0	0	0	0	0	0	0	0	0	0	0	0	0	0	0	0	0	0	8.42413e-05	0	0	0	0	0	0	0	0
	Actinobacteria						0.0155756	0.0111172	0.00709903	0.0198435	0.0235177	0.00220186	0.0065489	0.0402538	0.0180617	0.00297169	0.00132079	0.0031643	0.0110084	0.00266916	0.00244889	0.00030268	0.0100713	0.000220258	0.0077882	0.0077321	0.00330524	0.00949315	0.00242197	0.00446146	0.0515557	0.000935608	0.0016223	0.0369535	0.0146933	5.50358e-05	0.00586083	0.000137589	0.000641381
		Actinobacteria					0.0155756	0.0111172	0.00709903	0.0198435	0.0235177	0.00220186	0.0065489	0.0402538	0.0180617	0.00297169	0.00132079	0.0031643	0.0110084	0.00266916	0.00244889	0.00030268	0.0100713	0.000220258	0.0077882	0.0077321	0.00330524	0.00949315	0.00242197	0.00446146	0.0515557	0.000935608	0.0016223	0.0369535	0.0146933	5.50358e-05	0.00586083	0.000137589	0.000641381
			Actinomycetales				8.25559e-05	0	0	8.26813e-05	0.000110412	0.000110093	0	0	2.7533e-05	0	0	0	0	0	0	0	0	0	0	0	0	5.50327e-05	0	0	0	0	0	0	0	0	2.75156e-05	0	2.91537e-05
				Corynebacteriaceae			0	0	0	0	5.52059e-05	0	0	0	0	0	0	0	0	0	0	0	0	0	0	0	0	0	0	0	0	0	0	0	0	0	2.75156e-05	0	0
					Corynebacterium		0	0	0	0	5.52059e-05	0	0	0	0	0	0	0	0	0	0	0	0	0	0	0	0	0	0	0	0	0	0	0	0	0	2.75156e-05	0	0
				Actinomycetaceae			8.25559e-05	0	0	0	5.52059e-05	0	0	0	0	0	0	0	0	0	0	0	0	0	0	0	0	0	0	0	0	0	0	0	0	0	0	0	0
					Varibaculum		8.25559e-05	0	0	0	5.52059e-05	0	0	0	0	0	0	0	0	0	0	0	0	0	0	0	0	0	0	0	0	0	0	0	0	0	0	0	0
				Micrococcaceae			0	0	0	8.26813e-05	0	0.000110093	0	0	2.7533e-05	0	0	0	0	0	0	0	0	0	0	0	0	5.50327e-05	0	0	0	0	0	0	0	0	0	0	2.91537e-05
					Rothia		0	0	0	8.26813e-05	0	0.000110093	0	0	2.7533e-05	0	0	0	0	0	0	0	0	0	0	0	0	5.50327e-05	0	0	0	0	0	0	0	0	0	0	2.91537e-05
			Bifidobacteriales				0.0116679	0.00547606	0.00580579	0.0108037	0.0168654	2.75232e-05	0.00379726	0.0246379	0.0030011	2.75156e-05	0	0.000632859	0.00575187	0.000742962	0.000935531	0.000165098	0.0032195	8.25969e-05	0.00390786	0.000330196	0.00101912	0.0090804	0.000137612	0.00374542	0.015725	0.000715465	0.000811152	0.00899761	0.0012382	5.50358e-05	0.00184355	0.000110072	0.000378998
				Bifidobacteriaceae			0.0116679	0.00547606	0.00580579	0.0108037	0.0168654	2.75232e-05	0.00379726	0.0246379	0.0030011	2.75156e-05	0	0.000632859	0.00575187	0.000742962	0.000935531	0.000165098	0.0032195	8.25969e-05	0.00390786	0.000330196	0.00101912	0.0090804	0.000137612	0.00374542	0.015725	0.000715465	0.000811152	0.00899761	0.0012382	5.50358e-05	0.00184355	0.000110072	0.000378998
					Bifidobacterium		0.0116679	0.00547606	0.00580579	0.0108037	0.0168654	2.75232e-05	0.00379726	0.0246379	0.0030011	2.75156e-05	0	0.000632859	0.00575187	0.000742962	0.000935531	0.000165098	0.0032195	8.25969e-05	0.00390786	0.000330196	0.00101912	0.0090804	0.000137612	0.00374542	0.015725	0.000715465	0.000811152	0.00899761	0.0012382	5.50358e-05	0.00184355	0.000110072	0.000378998
			Coriobacteriales				0.00382509	0.00564117	0.00129323	0.00895714	0.0065419	0.00206424	0.00275164	0.0156159	0.015033	0.00294417	0.00132079	0.00253144	0.00525649	0.0019262	0.00151336	0.000137582	0.00685177	0.000137661	0.00388034	0.0074019	0.00228612	0.000357713	0.00228436	0.000716036	0.0358306	0.000220143	0.000811152	0.0279559	0.0134551	0	0.00398976	2.75179e-05	0.000233229
				Coriobacteriaceae			0.00382509	0.00564117	0.00129323	0.00895714	0.0065419	0.00206424	0.00275164	0.0156159	0.015033	0.00294417	0.00132079	0.00253144	0.00525649	0.0019262	0.00151336	0.000137582	0.00685177	0.000137661	0.00388034	0.0074019	0.00228612	0.000357713	0.00228436	0.000716036	0.0358306	0.000220143	0.000811152	0.0279559	0.0134551	0	0.00398976	2.75179e-05	0.000233229
					Parvibacter		3.06007e-05	0	0	0	0	0	0	0	2.92472e-05	0	0	0	0	0	0	0	0	0	0	0	0	0	3.80727e-05	0	0	0	0	0	0	0	0	0	0
					Atopobium		0	0	0	2.92717e-05	0	0	0	0	0	0	2.81018e-05	0	0	0	0	0	2.86685e-05	0	0	0	0	2.75164e-05	0	5.50797e-05	0	0	0	0	0	0	0	0	0
					Gordonibacter		0.00042841	5.64117e-05	0	2.92717e-05	0.000172914	6.8808e-05	0	0.00019767	0.000116989	0	0	0	8.52405e-05	0	0	0	0	0	2.98488e-05	0	0.000685837	0	0	0	6.16176e-05	0	0	2.79001e-05	0	0	0	0	0
					Eggerthella		0.00336608	0	2.75156e-05	0.00017563	2.88189e-05	0.000275232	0	0.000296505	0	0	5.62037e-05	0	0	0	6.05344e-05	0	8.60054e-05	0	5.96976e-05	0	0	0.000330196	0	0.000578337	0	2.75179e-05	6.00853e-05	2.79001e-05	0	0	0	2.75179e-05	2.91537e-05
					Collinsella		0	0.00558476	8.25468e-05	0.00872296	0.00570615	0.0017202	0.000165098	0.0151218	0.0145358	0.00294417	0.00123648	0.00247455	0.00468823	0.0019262	0.00145282	0.000137582	0.00673709	0.000137661	0.0037908	0.00662729	0.00160029	0	0.00224629	8.26196e-05	0.0319795	0.000192625	0.000751067	0.0279001	0.0134551	0	0.0038797	0	0.000204076
					Slackia		0	0	0	0	0.000634017	0	0	0	0.000350966	0	0	0	0	0	0	0	0	0	0	0.000774618	0	0	0	0	0.00261875	0	0	0	0	0	0.000110062	0	0
					Olsenella		0	0	0.00118317	0	0	0	0.00258654	0	0	0	0	5.68862e-05	0.000483029	0	0	0	0	0	0	0	0	0	0	0	0.00117073	0	0	0	0	0	0	0	0
	Cyanobacteria/Chloroplast						0	5.50358e-05	0	0.000468527	0	2.75232e-05	0	2.759e-05	2.7533e-05	0	5.50327e-05	0	0	5.50343e-05	0.000165094	0	0	0.00143168	0.00250433	0	0	0.000385229	0.000247702	0.000523257	0	2.75179e-05	0.000180256	0	0	5.50358e-05	0.000110062	2.75179e-05	5.83073e-05
		Chloroplast					0	5.50358e-05	0	0.000468527	0	2.75232e-05	0	2.759e-05	2.7533e-05	0	5.50327e-05	0	0	5.50343e-05	0.000165094	0	0	0.00143168	0.00250433	0	0	0.000385229	0.000247702	0.000523257	0	2.75179e-05	0.000180256	0	0	5.50358e-05	0.000110062	2.75179e-05	5.83073e-05
				Chloroplast			0	5.50358e-05	0	0.000468527	0	2.75232e-05	0	2.759e-05	2.7533e-05	0	5.50327e-05	0	0	5.50343e-05	0.000165094	0	0	0.00143168	0.00250433	0	0	0.000385229	0.000247702	0.000523257	0	2.75179e-05	0.000180256	0	0	5.50358e-05	0.000110062	2.75179e-05	5.83073e-05
					Streptophyta		0	5.50358e-05	0	0.000468527	0	2.75232e-05	0	2.759e-05	2.7533e-05	0	5.50327e-05	0	0	5.50343e-05	0.000165094	0	0	0.00143168	0.00250433	0	0	0.000385229	0.000247702	0.000523257	0	2.75179e-05	0.000180256	0	0	5.50358e-05	0.000110062	2.75179e-05	5.83073e-05
	Firmicutes						0.215691	0.220776	0.446578	0.587423	0.32497	0.29037	0.181058	0.54013	0.523128	0.138183	0.319658	0.231406	0.345663	0.17234	0.297554	0.13439	0.269998	0.289475	0.191843	0.154174	0.302457	0.0846954	0.280371	0.440059	0.617854	0.158833	0.182479	0.266131	0.344688	0.0896258	0.156124	0.154623	0.291333
		Clostridia					0.17201	0.174548	0.110812	0.546414	0.27269	0.244747	0.0375666	0.530778	0.292807	0.0888361	0.246974	0.166112	0.170077	0.118347	0.198452	0.0973378	0.187859	0.234995	0.169411	0.0895108	0.235442	0.0590777	0.218911	0.135303	0.53334	0.104128	0.138503	0.22118	0.173954	0.086131	0.0908175	0.0912493	0.277886
			Clostridiales				0.17201	0.174548	0.110812	0.546414	0.27269	0.244747	0.0375666	0.530778	0.292807	0.0888361	0.246974	0.166112	0.170077	0.118347	0.198452	0.0973378	0.187859	0.234995	0.169411	0.0895108	0.235442	0.0590777	0.218911	0.135303	0.53334	0.104128	0.138503	0.22118	0.173954	0.086131	0.0908175	0.0912493	0.277886
				Peptostreptococcaceae			0.000168335	0.00206784	0.000330372	0.0358408	0.000167789	0.00039996	0.000119354	0.000113493	0.00136854	2.86291e-05	0	0.0115802	5.97181e-05	0.00505538	0.000328322	5.53213e-05	0.00171062	0.0045596	0.00203967	0.00162998	0.000951714	0.00930053	8.71691e-05	8.27881e-05	0.000211098	0.00152558	3.12648e-05	0.000213318	0.0290886	0.000660429	0.00259795	0.000412768	0.00593256
					Peptostreptococcus		0	0	0	0	0	0	0	0	0	0	0	5.54078e-05	0	0	0	0	0	0	0	0	0	2.75164e-05	0	0	0	0	0	0	0	0	0	0	0
					Clostridium XI		0.000168335	0.00206784	0.000330372	0.0358408	0.000167789	0.00039996	0.000119354	0.000113493	0.00136854	2.86291e-05	0	0.0115248	5.97181e-05	0.00505538	0.000328322	5.53213e-05	0.00171062	0.0045596	0.00203967	0.00162998	0.000951714	0.00927302	8.71691e-05	8.27881e-05	0.000211098	0.00152558	3.12648e-05	0.000213318	0.0290886	0.000660429	0.00259795	0.000412768	0.00593256
				Clostridiaceae 1			0	0.000934777	0.000110124	0.00226078	0	0.000714215	2.98384e-05	0.000340479	0.000395356	0	2.79193e-05	0.000554078	0	0.000397614	0	0	0.000364558	0	0	0.000331521	0.00113592	0	8.71691e-05	0.00107625	0.000105549	0.000166427	0	0.000274266	0.000632959	0.0108696	0.000331653	0	0.00182995
					Clostridium sensu stricto		0	0.000934777	0.000110124	0.00226078	0	0.000714215	2.98384e-05	0.000340479	0.000395356	0	2.79193e-05	0.000554078	0	0.000397614	0	0	0.000364558	0	0	0.000331521	0.00113592	0	8.71691e-05	0.00107625	0.000105549	0.000166427	0	0.000274266	0.000632959	0.0108696	0.000331653	0	0.00182995
				Peptococcaceae 1			0.000364725	0	0	0	0	0.000142843	0	0	3.0412e-05	0	5.58387e-05	0	0	0	0	0	0	0	0	0	0	0	0	0	0	0	0	0	0	0	0	0	0
				Lachnospiraceae			0.0478351	0.0611854	0.0814366	0.208052	0.0269804	0.0977332	0.00820557	0.189335	0.16976	0.0742639	0.136944	0.0738308	0.0391452	0.0344504	0.0975116	0.041242	0.0984306	0.144914	0.0685211	0.0624918	0.0769046	0.0180232	0.103295	0.0944612	0.0687652	0.0355044	0.0974212	0.0549141	0.0558931	0.0730875	0.0482002	0.0552009	0.102123
					Ruminococcus2		0.00681412	0.00316476	4.04755e-05	0.00315325	0.000707941	0.000364924	0.000137909	0.0149987	0.00129007	0.0161145	0.00455962	0.00277959	0.000151873	0.000283835	0.000523174	0.00040013	0.000288371	0.00157197	0.000159648	0.00434808	0.000665176	0	0.00191462	0.00076084	0.0167809	0.000340199	0.00521739	0.00120392	0.000300905	0	0.000140321	0.00226733	0.00319247
					Roseburia		0.0261321	0.0296037	0.0199544	0.121211	0.00302841	0.00918944	0.00144804	0.00859756	0.0813405	0.0114925	0.0299688	0.028764	0.0198953	0.0162495	0.0133208	0.0102605	0.0105416	0.0516556	0.0177848	0.012949	0.0115127	0	0.00825484	0.00632083	0.00644484	0.020814	0.0223538	0.018486	0.0139921	9.18185e-05	0.0211183	0.00732524	0.0408128
					Howardella		0	0	0	0	0	0	0	0	0.000297708	0.000437214	0	0	0	0	0	0	0	0	0	0	0	0	6.27744e-05	0	0	0	0	0	0	0	0	0	0
					Fusicatenibacter		0.000749553	0.00270324	0	0.0137797	0.00110124	0.00298574	0.000137909	0.0363357	0.00224935	0.00112426	0.0128605	0.000843246	0.00140482	0.000177397	0.000402442	0.000485872	0.00406923	0.00113328	0.000830172	0.00139646	0.00414456	0	0.000282485	0.00424315	0.00370882	0.000742252	0.00134932	0.00306805	0.00101555	0	0.00136813	0.00148249	0.00123345
					Anaerostipes		0.000408847	0.000395595	8.09509e-05	0.00208115	0.000983251	0.000696672	3.44772e-05	0.00141201	0.000860046	0.00193623	0.00459859	0.000156157	0.000113905	0.000141917	0.000321953	0.000171484	0.0014739	0.000511804	0.00156455	0.00120604	0.00107452	0.00403767	3.13872e-05	0.00140463	0.000243202	0.00021649	0.00112444	0.00100974	0.000865101	0.000153031	0.000982245	0.000842983	0.000435337
					Coprococcus		6.81412e-05	0	0.0565442	0.00857685	0.000747271	0.000663498	6.89544e-05	0.0109509	0.0321856	0.00362263	0.00229929	0.00465347	0.00527758	0.000957942	0.00631834	0.000886003	6.40824e-05	0.00859099	0.0101856	0.00231686	0.00393989	0	0.000376647	2.92631e-05	0.00881606	9.27815e-05	0.0022039	0.00807789	0.0139921	3.06062e-05	0.000982245	0.000145342	0.000145112
					Clostridium XlVa		0.00310042	0.00913166	0.000809509	0.00416229	0.00888859	0.03699	0.0051371	0.0142142	0.0120407	0.0299492	0.0293452	0.0093694	0.00493586	0.00847956	0.0365417	0.0150335	0.00743356	0.0269062	0.0225104	0.00850574	0.0264024	0.00506172	0.0262397	0.0197818	0.0138625	0.00630914	0.0288306	0.00508752	0.0105317	0.0206286	0.00417454	0.0111623	0.0192637
					Oribacterium		3.40706e-05	0	0	0	0	0	0	0	0	0	0	0	0	0	4.02442e-05	0	0	0	0	0	0	0.000117034	0	0	0	0	0	0	0	0	0	0	0
					Clostridium XlVb		0.00415661	0.00026373	0	0.00182889	0.00294975	0.0280659	3.44772e-05	0.000909961	0.000430023	0.000499673	0.0179267	0.00249851	0.000797332	0.00170301	0.0038232	0.00574473	0.0389942	0.0104189	0.00159648	0.00171384	0.000665176	0.000351102	0.012398	0.045826	0.00212801	0.000927815	0.00508245	0.000970901	0.00240724	0.00079576	0.00898053	0.00139528	0.00370036
					Dorea		0.00126061	0.000560427	0	0.0212214	0.000747271	0.00457813	3.44772e-05	0.00878583	0.00244782	0.00337279	0.00226032	0.000874477	0.00372088	0.000709587	0.000603663	0.00145762	0.00198656	0.000511804	0.00146877	0.0028564	0.00383756	0.000263326	0.000408034	0.00222399	0.00249282	0.000587616	0.000494752	0.00256318	0.0017302	3.06062e-05	0.00147337	0.00142435	0.000979508
					Lachnoanaerobaculum		0	0	4.04755e-05	3.15325e-05	0	0	0	0	0	0	0	0	3.79682e-05	0	0	0	0	0	0	0	0	5.8517e-05	0	0	0	0	0	3.8836e-05	0	0	0	0	0
					Lachnospiracea_incertae_sedis		0.0034752	0.0114393	0.000161902	0.0104057	0.00389367	0.010251	0.000965361	0.051554	0.0272238	0.00331033	0.024201	0.0223616	0.00201231	0.00319314	0.0242672	0.0060877	0.0293177	0.0406884	0.0102814	0.0237716	0.0133547	0.000936271	0.0520086	0.00383346	0.00820805	0.00414424	0.028021	0.00734001	0.00883908	0.0354725	0.00305198	0.0251151	0.0298206
					Blautia		0.00163539	0.00392299	0.00380469	0.0215998	0.003933	0.00394781	0.000206863	0.0415758	0.00939435	0.00240468	0.00892438	0.00153033	0.000797332	0.00255451	0.0113489	0.000714518	0.00426148	0.00292459	0.00213929	0.00342768	0.011308	0.00719759	0.00131826	0.0100372	0.00608004	0.00132987	0.00274363	0.00706816	0.00221917	0.0158846	0.00592855	0.00404051	0.00253946
				Ruminococcaceae			0.123642	0.11036	0.0289351	0.300171	0.245441	0.145757	0.0292118	0.340791	0.121253	0.0145436	0.109946	0.0801473	0.130872	0.0784436	0.100612	0.0560404	0.0873537	0.0855218	0.0988501	0.0250575	0.156265	0.0317264	0.115441	0.0396831	0.464205	0.0669313	0.0410507	0.165779	0.0883391	0.00151348	0.0396878	0.0356357	0.168001
					Anaerofilum		0	0	0	0.00012002	0	0	0	0	0	0	0	0	0	0.000129019	0	0	0	3.58582e-05	0	0	0	0	0	0.000254107	0.000230604	0	0	0	0	0	0	0	0
					Clostridium III		0	0	0	0	0	0	0	0.000507696	0	0	0	0	0	0	0	0	0	0	0	0	0	0	0	0	0	0	0	0	0	0	0	0	0
					Butyricicoccus		0.00068003	0.00207561	0.00011065	0.0159627	0.00188801	0.00295599	0.000430641	0.00520388	0.00764483	0.00103636	0.000891086	0.0019104	0.00455472	0.00369855	0.00235351	5.54307e-05	0.000666095	0.0130165	0.0017697	0.00031429	0.000718131	0.00185486	0.043384	0.00431982	0.00253664	0.000175519	0.000138102	0.000318805	0.00138549	0.000605394	0.000760645	0.000589715	0.00075676
					Ruminococcus		0.0166298	0.0311341	0	0.0480081	0.0757901	0.00214981	0.0152878	0.0541965	0.0278697	0.000794543	0.00921932	0.00874606	0.0308708	0.0170305	0.0100809	0	0.013655	0.00498429	0.021388	0	0.0358108	0	0.0157419	8.47024e-05	0.0419698	0.0421831	0.0085623	0.00848021	0.000166259	2.75179e-05	0.00532451	0	0.115159
					Faecalibacterium		0.0516205	0.0408055	0.0274689	0.106938	0.0873879	0.0576686	0.00412698	0.106997	0.049643	0.00811816	0.0206321	0.0506555	0.0630069	0.0320828	0.0534246	0.00315955	0.0598059	0.0123352	0.0320062	0.00971442	0.0262836	0.0253036	0.0110568	0.023632	0.0823255	0.0134565	0.0228213	0.0918477	0.0828803	0.000165107	0.0145865	0.0325467	0.037838
					Anaerotruncus		0.00352379	0.000220809	0	0	0.00215772	0.00102116	0	0.00101539	0	0	6.85451e-05	0	0	0	0	0	9.51565e-05	0.000143433	0	0	0.000287252	2.76844e-05	0.000187404	4.23512e-05	0.0897048	2.92532e-05	3.45254e-05	3.18805e-05	0	0	0	0	0
					Clostridium IV		0.00370926	0.00128069	0.000470264	0.0111019	0.0156435	0.0010749	0.000143547	0.0016077	0.0019354	0	0.00236481	0.0001791	0.00025304	0.000258038	0.000313801	0.00133034	0.000666095	0.00458985	0.00262926	2.85718e-05	0.016134	0.000692111	0.00290476	0.00148229	0.025597	0.000146266	0.000103576	6.3761e-05	0.000471068	8.25537e-05	0.0014318	0.000421225	0.000164513
					Intestinimonas		0.00723305	0	0	0	0.00188801	0	0	0.00181924	0	0	3.42726e-05	0	0	0	0	0	0	0	0	0	0	0	0.000187404	0	0.00299785	0	0	0	0	0	0	0	0
					Hydrogenoanaerobacterium		6.18209e-05	0	0	0	0	0	0	0	0	0	3.42726e-05	0	0	0	0	0	0	0	0	0	0	0	0	0	0.000461207	0	0	0	0	0	0	0	0
					Oscillibacter		0.0123024	0.018283	2.76626e-05	0.023824	0.0207681	0.0707824	0.00290683	0.0058385	0.0223539	0.000863634	0.0056207	0.00397005	0.012905	0.0123858	0.00309879	0.0446771	0.00994385	0.00971757	0.036304	0.000342862	0.0114901	5.53689e-05	0.0330768	0.00287988	0.120836	0.0100338	0.00296919	0.014952	0.000609617	0	0.00751696	0	0.00957466
					Flavonifractor		0.00760397	0.0015015	0.000829878	0.000660111	0.0035063	0.000806178	0.000430641	0.00173463	0.00058062	0.000103636	0.00119954	0.000895501	5.06079e-05	0.000516077	7.84503e-05	0.00310412	0.00252165	0.000215149	0.000455065	0.000257146	9.57508e-05	0.00379277	0.00187404	0.00690325	0.0456595	0.000380291	3.45254e-05	0.000414446	0.000221679	0.000632911	0.00492182	0.00174106	0.000263221
					Gemmiger		0.0202773	0.0150592	2.76626e-05	0.0935558	0.0364116	0.00929792	0.00588543	0.16187	0.0112253	0.00362726	0.0698817	0.0137907	0.019231	0.0123428	0.0312624	0.00371386	0	0.0404839	0.00429783	0.0144002	0.0654457	0	0.00702765	8.47024e-05	0.0518858	0.000526557	0.0063872	0.0496698	0.00260473	0	0.00514554	0.00033698	0.00424444
				Eubacteriaceae			0	0	0	9.0431e-05	0	0	0	0.000198613	0	0	0	0	0	0	0	0	0	0	0	0	0.000184203	0	0	0	5.27746e-05	0	0	0	0	0	0	0	0
					Eubacterium		0	0	0	0	0	0	0	0	0	0	0	0	0	0	0	0	0	0	0	0	0.000184203	0	0	0	0	0	0	0	0	0	0	0	0
				Clostridiales_Incertae Sedis XI			0	0	0	0	0.000100673	0	0	0	0	0	0	0	0	0	0	0	0	0	0	0	0	2.75164e-05	0	0	0	0	0	0	0	0	0	0	0
					Parvimonas		0	0	0	0	0.000100673	0	0	0	0	0	0	0	0	0	0	0	0	0	0	0	0	2.75164e-05	0	0	0	0	0	0	0	0	0	0	0
		Negativicutes					0.0426286	0.0239013	0.30668	0.020772	0.0517391	0.037443	0.142637	0.00848371	0.228069	0.0490719	0.0716925	0.0639996	0.156085	0.0536847	0.0982421	0.0369696	0.081093	0.0540805	0.0218899	0.0627373	0.0655247	0.0230312	0.0600815	0.304563	0.0828424	0.0540451	0.0430409	0.0412072	0.166497	0.00038525	0.0641777	0.0614474	0.0126299
			Selenomonadales				0.0426286	0.0239013	0.30668	0.020772	0.0517391	0.037443	0.142637	0.00848371	0.228069	0.0490719	0.0716925	0.0639996	0.156085	0.0536847	0.0982421	0.0369696	0.081093	0.0540805	0.0218899	0.0627373	0.0655247	0.0230312	0.0600815	0.304563	0.0828424	0.0540451	0.0430409	0.0412072	0.166497	0.00038525	0.0641777	0.0614474	0.0126299
				Acidaminococcaceae			0.042407	0.014921	0.00280677	0.0183763	0.00876067	0.0360061	0.0238509	0.00344388	0.000416946	0.000936277	0.071665	0.0286401	0.000110171	0.0118739	0.059849	0.0177553	0.0775708	0.0493766	0.0015126	0.0253151	0.0305553	2.75164e-05	0.00258899	0.304205	0.0392796	0.012273	0.0377928	0.000170161	0.0135927	0.000275179	0.0624164	0.0400385	0.012309
					Acidaminococcus		0	2.76315e-05	0.00277925	0	0	0.00207249	0.0193892	0	0	0	0	0.00506709	8.26285e-05	0	0	0	0	0	0	0.00132079	0	2.75164e-05	0	0	0.0177634	0	0	0	0	0	0	0.000412768	0
					Phascolarctobacterium		0.042407	0.0148934	2.75173e-05	0.0183763	0.00876067	0.0339336	0.00446172	0.00344388	0.000416946	0.000936277	0.071665	0.023573	2.75428e-05	0.0118739	0.059849	0.0177553	0.0775708	0.0493766	0.0015126	0.0239943	0.0305553	0	0.00258899	0.304205	0.0215162	0.012273	0.0377928	0.000170161	0.0135927	0.000275179	0.0624164	0.0396258	0.012309
				Veillonellaceae			0.000221591	0.00898025	0.303874	0.00239569	0.0429785	0.00143693	0.118786	0.00503983	0.227652	0.0481356	2.75211e-05	0.0353595	0.155975	0.0418107	0.0383932	0.0192143	0.00352219	0.00470389	0.0203773	0.0374223	0.0349694	0.0230037	0.0574925	0.000358018	0.0435628	0.0417722	0.00524816	0.041037	0.152904	0.000110072	0.00176131	0.0214089	0.000320851
					Veillonella		0.000221591	0.00497368	0.000165104	0.00143741	5.68875e-05	0.000525031	5.5083e-05	0	0.000389149	2.75375e-05	0	0.00129431	0.000330514	0.000504081	0.00218993	0	0.00264164	0.000969286	0.000228317	0.00478785	0	0.0227836	8.44237e-05	5.50797e-05	3.48224e-05	0.000192625	0.000361942	2.83601e-05	0.00148584	8.25537e-05	0.00151363	0.00129334	0.000291683
					Mitsuokella		0	0	0	0	0	0	0.0102179	0	0	0	0	0.00239585	0	0	0	0	0	0	0	0	0	0	0	0	0	0	0	0	0	0	0	0	0
					Dialister		0	0.00397894	0.0146117	0.000901906	0.0429216	0	0.0071057	0.00498383	0.188765	0.047695	0	2.75385e-05	0.0608697	0.000168027	0.020541	0	0.000137586	0.0037346	0.0199777	0.0131803	0.0349408	0.000220131	0.0175038	0	0.040777	0.00145845	0	0.03891	0	0	0.000247684	0	2.91683e-05
					Allisonella		0	0	0	0	0	0.000193432	0.000440664	5.59981e-05	0.00739384	2.75375e-05	0	0.00112908	0.00561874	0	0.000110883	0.00046797	0.000742962	0	0	0.000963073	0	0	0.000337695	0	3.48224e-05	0	0	0.00207029	0.00286162	0	0	0.000137589	0
					Megamonas		0	0	0	2.81846e-05	0	0.000718463	5.5083e-05	0	0	2.75375e-05	2.75211e-05	0.00592079	0.000523314	0.0411386	0.0155513	0.0187463	0	0	0.000171237	2.75164e-05	0	0	0.0242859	0.000302939	6.96448e-05	0.019235	0.00488622	0	0.148502	2.75179e-05	0	0.00880572	0
					Megasphaera		0	2.76315e-05	0.289097	2.81846e-05	0	0	0.100912	0	0.0311041	0.000357988	0	0.0245919	0.0886329	0	0	0	0	0	0	0.0184635	2.86635e-05	0	0.0152807	0	0.0026465	0.0208861	0	2.83601e-05	5.50312e-05	0	0	0.0111723	0
		Erysipelotrichia					0.000443182	0.000110526	8.25519e-05	0.0144587	0.000170662	0.000110533	8.26245e-05	0.00030799	0.000667113	0.00011015	0.000220169	0.000358001	0.000137714	0.000224036	5.54414e-05	5.50553e-05	0.000495308	0.000342101	0.000199777	0.000357713	0.00137585	0.00187111	0.00118193	2.75399e-05	0.00013929	0.000550358	0.000241295	0.00331813	0.00118317	0.00145845	0.000165123	0.000440286	0.000262514
			Erysipelotrichales				0.000443182	0.000110526	8.25519e-05	0.0144587	0.000170662	0.000110533	8.26245e-05	0.00030799	0.000667113	0.00011015	0.000220169	0.000358001	0.000137714	0.000224036	5.54414e-05	5.50553e-05	0.000495308	0.000342101	0.000199777	0.000357713	0.00137585	0.00187111	0.00118193	2.75399e-05	0.00013929	0.000550358	0.000241295	0.00331813	0.00118317	0.00145845	0.000165123	0.000440286	0.000262514
				Erysipelotrichaceae			0.000443182	0.000110526	8.25519e-05	0.0144587	0.000170662	0.000110533	8.26245e-05	0.00030799	0.000667113	0.00011015	0.000220169	0.000358001	0.000137714	0.000224036	5.54414e-05	5.50553e-05	0.000495308	0.000342101	0.000199777	0.000357713	0.00137585	0.00187111	0.00118193	2.75399e-05	0.00013929	0.000550358	0.000241295	0.00331813	0.00118317	0.00145845	0.000165123	0.000440286	0.000262514
					Erysipelotrichaceae_incertae_sedis		0.000138494	0	0	0	0	0	0	0.000139995	0	0	0	0	0	0	0	0	5.50343e-05	0	0	2.75164e-05	0.000171981	8.25491e-05	0	0	0	2.75179e-05	0	0.00314797	0	0.000137589	0	0.000357733	0
					Catenibacterium		0	0	0	0	0	0	0	0	0	0	0	0	8.26285e-05	0	0	0	0	0	0	5.50327e-05	0	0	0.000168847	0	0.00013929	0	0	0	0	0	0	0	0
					Clostridium XVIII		5.53977e-05	8.28946e-05	8.25519e-05	0.000169107	5.68875e-05	5.52664e-05	0	2.7999e-05	0.000111185	2.75375e-05	0.000220169	0.000275385	0	2.80045e-05	2.77207e-05	5.50553e-05	0.000412757	5.70168e-05	0.000114158	0	0.000343962	0.00178856	0	0	0	0.000330215	0.000241295	0.000170161	0	0.000110072	0.000165123	8.25537e-05	0.000233346
					Holdemania		2.76989e-05	0	0	0	2.84437e-05	0	0	2.7999e-05	0	0	0	0	0	0	0	0	2.75171e-05	0	0	0	0	0	0	2.75399e-05	0	0	0	0	0	0	0	0	0
					Turicibacter		0.000221591	2.76315e-05	0	0.0142896	8.53312e-05	5.52664e-05	8.26245e-05	0.000111996	0.000555927	8.26126e-05	0	8.26156e-05	5.50857e-05	0.000196032	2.77207e-05	0	0	0.000285084	8.56187e-05	0.000275164	0.000859904	0	0.00101308	0	0	0.000192625	0	0	0.00118317	0.00121079	0	0	2.91683e-05
		Bacilli					0.000609375	0.0222158	0.0290032	0.00577784	0.000369769	0.00806889	0.000771162	0.000559981	0.00158439	0.000165225	0.000770591	0.00093631	0.0193626	8.40135e-05	0.0008039	2.75276e-05	0.000550343	5.70168e-05	0.000342475	0.00156843	0.000114654	0.000715426	0.000196989	0.000165239	0.00153218	0.000110072	0.000693722	0.000425401	0.00305423	0.00165107	0.000963216	0.00148597	0.000554197
			Bacillales				0	0	0	2.81846e-05	2.84437e-05	0	0	8.39971e-05	0	0	0	5.50771e-05	0	0	0	0	2.75171e-05	0	0	0.00030268	0	8.25491e-05	0	0	3.48224e-05	0	0	0	2.75156e-05	8.25537e-05	0	0	0.000204178
				Bacillaceae 2			0	0	0	0	0	0	0	2.7999e-05	0	0	0	0	0	0	0	0	0	0	0	5.50327e-05	0	0	0	0	3.48224e-05	0	0	0	2.75156e-05	0	0	0	2.91683e-05
					Oceanobacillus		0	0	0	0	0	0	0	2.7999e-05	0	0	0	0	0	0	0	0	0	0	0	5.50327e-05	0	0	0	0	3.48224e-05	0	0	0	2.75156e-05	0	0	0	2.91683e-05
				Bacillaceae 1			0	0	0	0	0	0	0	5.59981e-05	0	0	0	0	0	0	0	0	0	0	0	0.000247647	0	0	0	0	0	0	0	0	0	8.25537e-05	0	0	0.000145841
					Bacillus		0	0	0	0	0	0	0	5.59981e-05	0	0	0	0	0	0	0	0	0	0	0	0.000247647	0	0	0	0	0	0	0	0	0	8.25537e-05	0	0	0.000145841
				Bacillales_Incertae Sedis XI			0	0	0	2.81846e-05	2.84437e-05	0	0	0	0	0	0	5.50771e-05	0	0	0	0	2.75171e-05	0	0	0	0	8.25491e-05	0	0	0	0	0	0	0	0	0	0	2.91683e-05
					Gemella		0	0	0	2.81846e-05	2.84437e-05	0	0	0	0	0	0	5.50771e-05	0	0	0	0	2.75171e-05	0	0	0	0	8.25491e-05	0	0	0	0	0	0	0	0	0	0	2.91683e-05
			Lactobacillales				0.000609375	0.0222158	0.0290032	0.00574965	0.000341325	0.00806889	0.000771162	0.000475984	0.00158439	0.000165225	0.000770591	0.000881233	0.0193626	8.40135e-05	0.0008039	2.75276e-05	0.000522825	5.70168e-05	0.000342475	0.00126575	0.000114654	0.000632877	0.000196989	0.000165239	0.00149736	0.000110072	0.000693722	0.000425401	0.00302672	0.00156852	0.000963216	0.00148597	0.000350019
				Carnobacteriaceae			2.76989e-05	0	2.75173e-05	2.81846e-05	0	0.000110533	0	0	0	0	0	5.50771e-05	0	0	5.54414e-05	0	2.75171e-05	0	0	0	2.86635e-05	2.75164e-05	2.81412e-05	0	3.48224e-05	2.75179e-05	6.03237e-05	0	0	0	0	0	2.91683e-05
					Granulicatella		2.76989e-05	0	2.75173e-05	2.81846e-05	0	0.000110533	0	0	0	0	0	5.50771e-05	0	0	5.54414e-05	0	2.75171e-05	0	0	0	2.86635e-05	2.75164e-05	2.81412e-05	0	3.48224e-05	2.75179e-05	6.03237e-05	0	0	0	0	0	2.91683e-05
				Lactobacillaceae			0	0.0216631	0.0289207	5.63691e-05	0	0	0.000358039	0.000251991	0.000861688	0.000137688	0.00074307	0	0.0191974	0	0	0	0.000110069	0	2.85396e-05	5.50327e-05	0	2.75164e-05	5.62824e-05	0	0.00073127	0	0	5.67202e-05	5.50312e-05	0.000770501	2.75205e-05	0.000660429	5.83365e-05
					Lactobacillus		0	0.0216631	0.0289207	5.63691e-05	0	0	0.000358039	0.000251991	0.000861688	0.000137688	0.00074307	0	0.0191974	0	0	0	0.000110069	0	2.85396e-05	5.50327e-05	0	2.75164e-05	5.62824e-05	0	0.00073127	0	0	5.67202e-05	5.50312e-05	0.000770501	2.75205e-05	0.000660429	5.83365e-05
				Enterococcaceae			0	5.52631e-05	0	0.00324123	0	0	0	2.7999e-05	0	0	0	0	0	0	5.54414e-05	0	0	0	2.85396e-05	0	2.86635e-05	2.75164e-05	0	0	0	0	0	0	0.000385219	0	0	0	0
					Enterococcus		0	5.52631e-05	0	0.00324123	0	0	0	2.7999e-05	0	0	0	0	0	0	5.54414e-05	0	0	0	2.85396e-05	0	2.86635e-05	2.75164e-05	0	0	0	0	0	0	0.000385219	0	0	0	0
				Aerococcaceae			0	0	0	0	2.84437e-05	0	0	0	0	0	0	0	0	0	0	0	0	0	0	0	0	0	0	0	0	0	0	0	0	0	0	0	0
					Abiotrophia		0	0	0	0	2.84437e-05	0	0	0	0	0	0	0	0	0	0	0	0	0	0	0	0	0	0	0	0	0	0	0	0	0	0	0	0
				Leuconostocaceae			0	8.28946e-05	0	8.45537e-05	0	0.000110533	0	0	0	2.75375e-05	0	0	0	0	0	0	0	0	0	0	0	0	2.81412e-05	0	0	0	0	0	0	0	5.50409e-05	0	0
					Weissella		0	8.28946e-05	0	8.45537e-05	0	0.000110533	0	0	0	2.75375e-05	0	0	0	0	0	0	0	0	0	0	0	0	2.81412e-05	0	0	0	0	0	0	0	5.50409e-05	0	0
				Streptococcaceae			0.000581676	0.000414473	5.50346e-05	0.00233932	0.000312881	0.00784783	0.000413122	0.000195993	0.000722706	0	2.75211e-05	0.000826156	0.000165257	8.40135e-05	0.000693017	2.75276e-05	0.00038524	5.70168e-05	0.000285396	0.00121072	5.73269e-05	0.000550327	8.44237e-05	0.000165239	0.00073127	8.25537e-05	0.000633399	0.000368681	0.00258647	0.000798019	0.000880655	0.000825537	0.000262514
					Lactococcus		0	0	0	0	0	0	0	8.39971e-05	0	0	0	0	0	0	0	0	0	0	0	0.000137582	0	0	0	0	6.96448e-05	0	0	0	0	8.25537e-05	0	5.50358e-05	5.83365e-05
					Streptococcus		0.000581676	0.000414473	5.50346e-05	0.00233932	0.000312881	0.00784783	0.000413122	0.000111996	0.000722706	0	2.75211e-05	0.000826156	0.000165257	8.40135e-05	0.000693017	2.75276e-05	0.00038524	5.70168e-05	0.000285396	0.00107314	5.73269e-05	0.000550327	8.44237e-05	0.000165239	0.000661625	8.25537e-05	0.000633399	0.000368681	0.00258647	0.000715465	0.000880655	0.000770501	0.000204178
	Candidatus Saccharibacteria						0	0.000137589	5.50312e-05	0.000468527	0	2.75232e-05	0	5.518e-05	0	0	2.75164e-05	0	5.50418e-05	0	2.75156e-05	0	0.000220137	0	2.75202e-05	2.75164e-05	8.2631e-05	0.000137582	5.50449e-05	8.26196e-05	0.000168483	0	0	2.75156e-05	2.75156e-05	5.50358e-05	0	2.75179e-05	0
					Saccharibacteria_genera_incertae_sedis		0	0.000137589	5.50312e-05	0.000468527	0	2.75232e-05	0	5.518e-05	0	0	2.75164e-05	0	5.50418e-05	0	2.75156e-05	0	0.000220137	0	2.75202e-05	2.75164e-05	8.2631e-05	0.000137582	5.50449e-05	8.26196e-05	0.000168483	0	0	2.75156e-05	2.75156e-05	5.50358e-05	0	2.75179e-05	0
	Bacteroidetes						0.684251	0.676995	0.398536	0.376751	0.515016	0.665896	0.777172	0.372769	0.420595	0.806675	0.658577	0.667446	0.468461	0.796456	0.604023	0.683342	0.47046	0.668016	0.702755	0.775191	0.583926	0.788592	0.575549	0.431412	0.23728	0.810292	0.738839	0.593952	0.579451	0.784618	0.613598	0.794359	0.57905
		Bacteroidia					0.684251	0.676995	0.398536	0.376751	0.515016	0.665896	0.777172	0.372769	0.420595	0.806675	0.658577	0.667446	0.468461	0.796456	0.604023	0.683342	0.47046	0.668016	0.702755	0.775191	0.583926	0.788592	0.575549	0.431412	0.23728	0.810292	0.738839	0.593952	0.579451	0.784618	0.613598	0.794359	0.57905
			Bacteroidales				0.684251	0.676995	0.398536	0.376751	0.515016	0.665896	0.777172	0.372769	0.420595	0.806675	0.658577	0.667446	0.468461	0.796456	0.604023	0.683342	0.47046	0.668016	0.702755	0.775191	0.583926	0.788592	0.575549	0.431412	0.23728	0.810292	0.738839	0.593952	0.579451	0.784618	0.613598	0.794359	0.57905
				Porphyromonadaceae			0.047222	0.0907139	0.095149	0.0948423	0.0914664	0.172194	0.0233614	0.0251146	0.0499109	0.0214668	0.0307358	0.00619101	0.0689343	0.0131257	0.0668472	0.0582472	0.0248755	0.0776571	0.0347101	0.00765743	0.0879759	0.0441913	0.0550214	0.0296283	0.106204	0.0360484	0.052124	0.127899	0.0239672	0.000963126	0.028231	0.0041552	0.049707
					Porphyromonas		5.50694e-05	5.52965e-05	2.75634e-05	0.000309666	5.6548e-05	2.76751e-05	5.56224e-05	2.76593e-05	5.92766e-05	0	0	0	0	0	0	0	0	2.75575e-05	0	0	0	0	0	0	0	0	0	0	0	0	0	0	0
					Coprobacter		2.75347e-05	0	0	0.000450424	0	0.0251843	0.000973392	0	0	0.000112098	0	0	0.00107452	0	5.3909e-05	0.0178942	0	0	0.00223782	0	0.0201739	0	6.41275e-05	0.00524577	0.000471756	0	0	0	0	0	0	0	0
					Butyricimonas		0.00495624	0.0100087	8.26903e-05	0.00526433	0.00831255	0.0143634	0.00108464	0.00431485	0	0.000252221	0.000990446	0.00068789	0.00333375	0.00132918	0.00943408	0.00610475	0.000806923	0.00498791	0.0105701	2.75447e-05	0.00889207	0	0.00166731	0.00254962	0.0152731	0.00138755	0.00940044	0.000319481	0.000330203	2.75179e-05	0	0	0.00882977
					Odoribacter		0.00322156	0	2.75634e-05	0.0116547	0.00585272	0.0567893	0.000361545	0.00533824	0.00569055	0.000644564	3.19499e-05	0.00159591	0.00382968	0.00340603	0.0125608	0.00767295	0.00631626	0.00644846	0	0.000110179	0.00222302	0.000138271	0.00436067	0.00726788	0.00911078	0.00155405	0.00246722	0.00436624	0	2.75179e-05	0.00653394	0	0.000140713
					Parabacteroides		0.0389341	0.0806499	0.0949836	0.00869881	0.0413083	0.0494554	0.0175489	0.0118935	0.0216063	0.0196452	0.0255919	0.0031643	0.0263118	0.00805816	0.0433428	0.0228788	0.00895963	0.0352461	0.0219021	0.00751971	0.0319559	0.044053	0.0488652	0.0145651	0.072326	0.0331068	0.0402564	0.123213	0.023637	0.00090809	0.0216695	0.0041552	0.0259968
					Barnesiella		2.75347e-05	0	2.75634e-05	0.0684644	0.0359362	0.0263744	0.00333734	0.00354039	0.0225547	0.000812711	0.00412153	0.000742922	0.0343845	0.000332295	0.00145554	0.00369646	0.00879268	0.0309471	0	0	0.0247311	0	6.41275e-05	0	0.00902232	0	0	0	0	0	2.75694e-05	0	0.0147397
				Bacteroidaceae			0.559729	0.413784	0.302974	0.181912	0.290297	0.222739	0.683121	0.253799	0.184306	0.301474	0.539403	0.254877	0.187269	0.292727	0.201368	0.352271	0.382295	0.543792	0.163838	0.1353	0.381763	0.719993	0.331147	0.333535	0.0826932	0.7571	0.682269	0.0794928	0.552237	0.783132	0.557934	0.775069	0.432087
					Bacteroides		0.559729	0.413784	0.302974	0.181912	0.290297	0.222739	0.683121	0.253799	0.184306	0.301474	0.539403	0.254877	0.187269	0.292727	0.201368	0.352271	0.382295	0.543792	0.163838	0.1353	0.381763	0.719993	0.331147	0.333535	0.0826932	0.7571	0.682269	0.0794928	0.552237	0.783132	0.557934	0.775069	0.432087
				Rikenellaceae			0.076777	0.150517	0.000110062	0.0995831	0.0902349	0.114548	0.0192339	0.0934132	0.0605232	0.00165767	0.0124374	0.0022838	0.0875041	0.0130982	0.00366626	0.0397516	0.0410556	0.0465116	0.0297436	0.000578439	0.11402	2.75164e-05	0.0215074	0.0445682	0.0405359	0.0171161	0.00444631	0.024148	0.00313693	0.000302697	0.0272955	0.0149697	0.0536428
					Alistipes		0.076777	0.150517	0.000110062	0.0995831	0.0902349	0.114548	0.0192339	0.0934132	0.0605232	0.00165767	0.0124374	0.0022838	0.0875041	0.0130982	0.00366626	0.0397516	0.0410556	0.0465116	0.0297436	0.000578439	0.11402	2.75164e-05	0.0215074	0.0445682	0.0405359	0.0171161	0.00444631	0.024148	0.00313693	0.000302697	0.0272955	0.0149697	0.0536428
				Prevotellaceae			0.000522854	0.0219804	0.000302672	0.000413437	0.0430183	0.156415	0.0514556	0.000442062	0.125855	0.482077	0.0760002	0.404094	0.124754	0.477505	0.332141	0.233072	0.0222338	5.50759e-05	0.474463	0.631656	0.000165888	0.0243795	0.167873	0.0236803	0.00784658	2.75179e-05	0	0.362412	0.000110068	0.000220143	0.000137578	0.000165107	0.0436139
					Alloprevotella		0	2.76831e-05	6.05344e-05	5.90624e-05	0	0	0.0266776	0	0	5.5284e-05	0	0.126589	0.000247965	0.226536	5.51317e-05	0	0	0	0	0.12312	0	0	0.0314779	0	0	0	0	0	0	0	2.75156e-05	5.50358e-05	0
					Paraprevotella		2.90475e-05	8.30492e-05	0	5.90624e-05	0.0429903	0.0103908	0	0	0	0	0.0758625	0.000534963	0	0.00873978	0.0422584	0.0806351	0.0222338	0	0	2.75868e-05	0	0.0243245	0.0407751	0.0233173	0.00304019	0	0	0	0	0	0	0	0.0436139
					Prevotella		0.000493807	0.0218696	0.000242137	0.000295312	2.79885e-05	0.146024	0.024778	0.000442062	0.125855	0.482021	0.000137731	0.27697	0.124506	0.242229	0.289827	0.152436	0	5.50759e-05	0.3785	0.508508	0.000165888	5.50327e-05	0.0955097	0.000363024	0.0048064	2.75179e-05	0	0.362412	0.000110068	0.000220143	0.000110062	0.000110072	0
					Hallella		0	0	0	0	0	0	0	0	0	0	0	0	0	0	0	0	0	0	0.0959631	0	0	0	0.000110352	0	0	0	0	0	0	0	0	0	0
	Verrucomicrobia						0	0.000632911	0	0.00835081	0.0271061	2.75232e-05	0	0.0154228	0	0	0	0	0.032915	2.75171e-05	0.00068789	0.00767707	0	0.0104347	0.014971	0	0.00922712	0	0.000165135	2.75399e-05	0.0445075	0	9.0128e-05	8.25468e-05	0	0	0	0	0.00373167
		Opitutae					0	0	0	0	0	0	0	0	0	0	0	0	0	0	0	0	0	0	0	0	0	0	0	0	2.80804e-05	0	0	0	0	0	0	0	0
			Puniceicoccales				0	0	0	0	0	0	0	0	0	0	0	0	0	0	0	0	0	0	0	0	0	0	0	0	2.80804e-05	0	0	0	0	0	0	0	0
				Puniceicoccaceae			0	0	0	0	0	0	0	0	0	0	0	0	0	0	0	0	0	0	0	0	0	0	0	0	2.80804e-05	0	0	0	0	0	0	0	0
		Verrucomicrobiae					0	0.000632911	0	0.00835081	0.0271061	2.75232e-05	0	0.0154228	0	0	0	0	0.032915	2.75171e-05	0.00068789	0.00767707	0	0.0104347	0.014971	0	0.00922712	0	0.000165135	2.75399e-05	0.0444794	0	9.0128e-05	8.25468e-05	0	0	0	0	0.00373167
			Verrucomicrobiales				0	0.000632911	0	0.00835081	0.0271061	2.75232e-05	0	0.0154228	0	0	0	0	0.032915	2.75171e-05	0.00068789	0.00767707	0	0.0104347	0.014971	0	0.00922712	0	0.000165135	2.75399e-05	0.0444794	0	9.0128e-05	8.25468e-05	0	0	0	0	0.00373167
				Verrucomicrobiaceae			0	0.000632911	0	0.00835081	0.0271061	2.75232e-05	0	0.0154228	0	0	0	0	0.032915	2.75171e-05	0.00068789	0.00767707	0	0.0104347	0.014971	0	0.00922712	0	0.000165135	2.75399e-05	0.0444794	0	9.0128e-05	8.25468e-05	0	0	0	0	0.00373167
					Akkermansia		0	0.000632911	0	0.00835081	0.0271061	2.75232e-05	0	0.0154228	0	0	0	0	0.032915	2.75171e-05	0.00068789	0.00767707	0	0.0104347	0.014971	0	0.00922712	0	0.000165135	2.75399e-05	0.0444794	0	9.0128e-05	8.25468e-05	0	0	0	0	0.00373167
	Fusobacteria						0	0.000357733	0.000577828	0.000137802	0.000193221	8.25696e-05	0.000247647	0	2.7533e-05	2.75156e-05	0	0.0233608	0.000192646	0	0.000110062	0.0332948	0.000357723	0	0	0.0274063	0	5.50327e-05	0.03377	0.00492964	2.80804e-05	0.00478811	0.000150213	0	0.000220125	0.00302697	0.131717	0.0214915	0.0370252
		Fusobacteriia					0	0.000357733	0.000577828	0.000137802	0.000193221	8.25696e-05	0.000247647	0	2.7533e-05	2.75156e-05	0	0.0233608	0.000192646	0	0.000110062	0.0332948	0.000357723	0	0	0.0274063	0	5.50327e-05	0.03377	0.00492964	2.80804e-05	0.00478811	0.000150213	0	0.000220125	0.00302697	0.131717	0.0214915	0.0370252
			Fusobacteriales				0	0.000357733	0.000577828	0.000137802	0.000193221	8.25696e-05	0.000247647	0	2.7533e-05	2.75156e-05	0	0.0233608	0.000192646	0	0.000110062	0.0332948	0.000357723	0	0	0.0274063	0	5.50327e-05	0.03377	0.00492964	2.80804e-05	0.00478811	0.000150213	0	0.000220125	0.00302697	0.131717	0.0214915	0.0370252
				Leptotrichiaceae			0	2.75179e-05	0	0	0	0	0	0	0	0	0	0	0	0	0.000110062	0.000192615	0	0	0	0	0	0	0	0	0	0	0	0	0	0	0	0	0
					Sneathia		0	2.75179e-05	0	0	0	0	0	0	0	0	0	0	0	0	0.000110062	0.000192615	0	0	0	0	0	0	0	0	0	0	0	0	0	0	0	0	0
				Fusobacteriaceae			0	0.000330215	0.000577828	0.000137802	0.000193221	8.25696e-05	0.000247647	0	2.7533e-05	2.75156e-05	0	0.0233608	0.000192646	0	0	0.0331022	0.000357723	0	0	0.0274063	0	5.50327e-05	0.03377	0.00492964	2.80804e-05	0.00478811	0.000150213	0	0.000220125	0.00302697	0.131717	0.0214915	0.0370252
					Fusobacterium		0	0.000330215	0.000577828	0.000137802	0.000193221	8.25696e-05	0.000247647	0	2.7533e-05	2.75156e-05	0	0.0233608	0.000192646	0	0	0.0331022	0.000357723	0	0	0.0274063	0	5.50327e-05	0.03377	0.00492964	2.80804e-05	0.00478811	0.000150213	0	0.000220125	0.00302697	0.131717	0.0214915	0
	Synergistetes						0	0	0	0.000496088	8.28089e-05	8.25696e-05	2.75164e-05	0.00046903	5.50661e-05	0	0.000137582	0	0	0	0	0	0.000165103	0.000137661	0	0	0	0	0.00828425	0	0.00519488	0.00220143	0	0	0	0	0	0	0
		Synergistia					0	0	0	0.000496088	8.28089e-05	8.25696e-05	2.75164e-05	0.00046903	5.50661e-05	0	0.000137582	0	0	0	0	0	0.000165103	0.000137661	0	0	0	0	0.00828425	0	0.00519488	0.00220143	0	0	0	0	0	0	0
			Synergistales				0	0	0	0.000496088	8.28089e-05	8.25696e-05	2.75164e-05	0.00046903	5.50661e-05	0	0.000137582	0	0	0	0	0	0.000165103	0.000137661	0	0	0	0	0.00828425	0	0.00519488	0.00220143	0	0	0	0	0	0	0
				Synergistaceae			0	0	0	0.000496088	8.28089e-05	8.25696e-05	2.75164e-05	0.00046903	5.50661e-05	0	0.000137582	0	0	0	0	0	0.000165103	0.000137661	0	0	0	0	0.00828425	0	0.00519488	0.00220143	0	0	0	0	0	0	0
					Synergistes		0	0	0	0	0	5.50464e-05	0	0	0	0	0	0	0	0	0	0	0	0	0	0	0	0	0	0	0	0	0	0	0	0	0	0	0
					Pyramidobacter		0	0	0	0.000192923	0	0	0	0	5.50661e-05	0	0	0	0	0	0	0	0.000165103	0	0	0	0	0	0.00366048	0	0.000449287	0.00115575	0	0	0	0	0	0	0
					Cloacibacillus		0	0	0	0.000303165	8.28089e-05	2.75232e-05	2.75164e-05	0.00046903	0	0	0.000137582	0	0	0	0	0	0	0.000137661	0	0	0	0	0.00462377	0	0.00474559	0.00104568	0	0	0	0	0	0	0
	Proteobacteria						0.0844822	0.0899285	0.147154	0.00463015	0.109114	0.0412848	0.0349458	0.0308732	0.0381057	0.0521421	0.020197	0.0745123	0.141705	0.0284527	0.0949564	0.140994	0.248727	0.0297624	0.0801112	0.0354686	0.101003	0.116642	0.0991358	0.118504	0.0433281	0.0229224	0.0766388	0.102853	0.0609196	0.122565	0.09259	0.0293341	0.0881607
		Gammaproteobacteria					0.00283442	0.0556136	0.137936	0.00168119	0.00963343	0.0240828	0.0111992	0.0185957	0.0095815	0.0216548	0.0184085	0.0178301	0.0914245	0.00187116	0.00396225	0	0.235216	0.0052862	0.0035501	0.0166199	0.0768468	0.115734	0.0233941	0.0762579	0.0119061	0.00583379	0.00210299	0.00104559	0.00886003	0.0564667	0.00275156	0.0101541	0.0051602
			Pasteurellales				0.000302705	0.000302697	0.000357703	0.000413406	0	0.00429362	2.75164e-05	0.0002759	0.000605727	0	0	0.0155738	0.00209159	0.00167854	0.000990562	0	5.50343e-05	0.00412984	0.000715524	0.00253151	0	0.00189863	0.00107337	0.000110159	0	0	0.0020429	0.000192609	0.00822717	0.00313704	0.00159591	0.000495322	0.00218653
				Pasteurellaceae			0.000302705	0.000302697	0.000357703	0.000413406	0	0.00429362	2.75164e-05	0.0002759	0.000605727	0	0	0.0155738	0.00209159	0.00167854	0.000990562	0	5.50343e-05	0.00412984	0.000715524	0.00253151	0	0.00189863	0.00107337	0.000110159	0	0	0.0020429	0.000192609	0.00822717	0.00313704	0.00159591	0.000495322	0.00218653
					Haemophilus		0.000302705	0.000302697	0.000357703	0.000413406	0	0.00420943	0	0.0002759	0.000605727	0	0	0.0154897	0.00192646	0.00156848	0.000963047	0	5.50343e-05	0.00412984	0.000715524	0.00253151	0	0.00189863	0.00107337	0.000110159	0	0	0.0020429	0.000192609	0.00822717	0.00313704	0.00159591	0.000495322	0.00218653
					Aggregatibacter		0	0	0	0	0	8.41886e-05	2.75164e-05	0	0	0	0	8.41829e-05	0.000165125	0.000110069	2.75156e-05	0	0	0	0	0	0	0	0	0	0	0	0	0	0	0	0	0	0
			Oceanospirillales				0	0	0	0	0	0	0	0	0	0	0	0	0	0	0	0	0	0	0	0	0	0	0	0	0	0	0	0.000110062	0	0	0	0	0
				Halomonadaceae			0	0	0	0	0	0	0	0	0	0	0	0	0	0	0	0	0	0	0	0	0	0	0	0	0	0	0	0.000110062	0	0	0	0	0
					Cobetia		0	0	0	0	0	0	0	0	0	0	0	0	0	0	0	0	0	0	0	0	0	0	0	0	0	0	0	0.000110062	0	0	0	0	0
			Enterobacteriales				0.00253172	0.055311	0.137578	0.0011851	0.00963343	0.0197892	0.0111716	0.0183198	0.00897577	0.0216548	0.0184085	0.00225628	0.0893329	0.00019262	0.00297169	0	0.235161	0.00115636	0.00283458	0.0139508	0.0768468	0.113835	0.0223207	0.07601	0.0111198	0.00583379	6.00853e-05	0.000742922	0.000632859	0.0533297	0.00115566	0.00927353	0.00297367
				Enterobacteriaceae			0.00253172	0.055311	0.137578	0.0011851	0.00963343	0.0197892	0.0111716	0.0183198	0.00897577	0.0216548	0.0184085	0.00225628	0.0893329	0.00019262	0.00297169	0	0.235161	0.00115636	0.00283458	0.0139508	0.0768468	0.113835	0.0223207	0.07601	0.0111198	0.00583379	6.00853e-05	0.000742922	0.000632859	0.0533297	0.00115566	0.00927353	0.00297367
					Escherichia/Shigella		0.00253172	0.055311	0.137578	0.0011851	0.00963343	0.0197892	0.0111716	0.0183198	0.00897577	0.0216548	0.0183525	0.00225628	0.0893329	0.00019262	0.00297169	0	0.235161	0.00115636	0.00283458	0.0139508	0.0768468	0.113835	0.0223207	0.07601	0.00994432	0.00583379	6.00853e-05	0.000742922	0.000632859	0.0533297	0.00115566	0.00927353	0.00297367
					Providencia		0	0	0	0	0	0	0	0	0	0	5.59527e-05	0	0	0	0	0	0	0	0	0	0	0	0	0	0.00117553	0	0	0	0	0	0	0	0
			Aeromonadales				0	0	0	0	0	0	0	0	0	0	0	0	0	0	0	0	0	0	0	0.000137582	0	0	0	0	0	0	0	0	0	0	0	0	0
				Succinivibrionaceae			0	0	0	0	0	0	0	0	0	0	0	0	0	0	0	0	0	0	0	0.000137582	0	0	0	0	0	0	0	0	0	0	0	0	0
					Succinivibrio		0	0	0	0	0	0	0	0	0	0	0	0	0	0	0	0	0	0	0	0.000137582	0	0	0	0	0	0	0	0	0	0	0	0	0
			Pseudomonadales				0	0	0	8.26813e-05	0	0	0	0	0	0	0	0	0	0	0	0	0	0	0	0	0	0	0	8.26196e-05	0.000702011	0	0	0	0	0	0	0.00038525	0
				Moraxellaceae			0	0	0	2.75604e-05	0	0	0	0	0	0	0	0	0	0	0	0	0	0	0	0	0	0	0	0	0.000168483	0	0	0	0	0	0	0.00038525	0
					Acinetobacter		0	0	0	2.75604e-05	0	0	0	0	0	0	0	0	0	0	0	0	0	0	0	0	0	0	0	0	0.000168483	0	0	0	0	0	0	0.00038525	0
				Pseudomonadaceae			0	0	0	5.51208e-05	0	0	0	0	0	0	0	0	0	0	0	0	0	0	0	0	0	0	0	8.26196e-05	0.000533528	0	0	0	0	0	0	0	0
					Pseudomonas		0	0	0	5.51208e-05	0	0	0	0	0	0	0	0	0	0	0	0	0	0	0	0	0	0	0	8.26196e-05	0.000533528	0	0	0	0	0	0	0	0
			Xanthomonadales				0	0	0	0	0	0	0	0	0	0	0	0	0	0	0	0	0	0	0	0	0	0	0	5.50797e-05	8.42413e-05	0	0	0	0	0	0	0	0
				Xanthomonadaceae			0	0	0	0	0	0	0	0	0	0	0	0	0	0	0	0	0	0	0	0	0	0	0	5.50797e-05	8.42413e-05	0	0	0	0	0	0	0	0
					Stenotrophomonas		0	0	0	0	0	0	0	0	0	0	0	0	0	0	0	0	0	0	0	0	0	0	0	5.50797e-05	8.42413e-05	0	0	0	0	0	0	0	0
		Deltaproteobacteria					0.0225653	0.00679692	0.000550312	0.0013229	0.014602	0.00322021	0.00971328	0.00485584	0.0105452	0.000247641	2.75164e-05	0.00363206	0.03952	0.00509067	0.00302672	0.0101811	0.0121626	0.0243385	0.0114484	2.75164e-05	0.0194183	0.000825491	0.0406506	0.0377021	0.0184208	0.0086131	0.00835186	0.00313678	0.00154087	0.000192625	0.0206642	0.00668685	0.00274044
			Desulfovibrionales				0.0225653	0.00679692	0.000550312	0.0013229	0.014602	0.00322021	0.00971328	0.00485584	0.0105452	0.000247641	2.75164e-05	0.00363206	0.03952	0.00509067	0.00302672	0.0101811	0.0121626	0.0243385	0.0114484	2.75164e-05	0.0194183	0.000825491	0.0406506	0.0377021	0.0184208	0.0086131	0.00835186	0.00313678	0.00154087	0.000192625	0.0206642	0.00668685	0.00274044
				Desulfovibrionaceae			0.0225653	0.00679692	0.000550312	0.0013229	0.014602	0.00322021	0.00971328	0.00485584	0.0105452	0.000247641	2.75164e-05	0.00363206	0.03952	0.00509067	0.00302672	0.0101811	0.0121626	0.0243385	0.0114484	2.75164e-05	0.0194183	0.000825491	0.0406506	0.0377021	0.0184208	0.0086131	0.00835186	0.00313678	0.00154087	0.000192625	0.0206642	0.00668685	0.00274044
					Bilophila		0.00877845	0.00679692	0.000550312	0.000689011	0.012869	0.00318362	0.00971328	0.00438681	0.00971916	0.000192609	0	0.00302672	0.03952	0.005063	0.0029992	0.0101811	0.00676921	0.0242205	0.0114484	2.75164e-05	0.00622487	0.000825491	0.0250688	0.0242252	0.010208	0.00844799	0.00835186	0.00313678	0.00151336	0.000192625	0.0206642	0.00668685	0.00256552
					Desulfovibrio		0.0137868	0	0	0.00063389	0.00173292	3.65933e-05	0	0.00046903	0.000825991	5.50312e-05	2.75164e-05	0.000605344	0	2.76667e-05	2.75156e-05	0	0.00539336	0.000118005	0	0	0.0131934	0	0.0155818	0.0134768	0.00821271	0.000165107	0	0	2.75156e-05	0	0	0	0.000174922
		Alphaproteobacteria					0	0	0	2.75604e-05	0.0626035	0	0	0	0	0	0.00176105	0	0	0	0	0	0	0	2.75202e-05	0	0.00126701	0	0	5.50797e-05	0.000168483	2.75179e-05	0	0	0	0	2.75156e-05	0	0
			Caulobacterales				0	0	0	0	0	0	0	0	0	0	0	0	0	0	0	0	0	0	0	0	0	0	0	0	5.61608e-05	0	0	0	0	0	0	0	0
				Caulobacteraceae			0	0	0	0	0	0	0	0	0	0	0	0	0	0	0	0	0	0	0	0	0	0	0	0	5.61608e-05	0	0	0	0	0	0	0	0
					Brevundimonas		0	0	0	0	0	0	0	0	0	0	0	0	0	0	0	0	0	0	0	0	0	0	0	0	5.61608e-05	0	0	0	0	0	0	0	0
			Sphingomonadales				0	0	0	0	0	0	0	0	0	0	0	0	0	0	0	0	0	0	2.75202e-05	0	0	0	0	0	8.42413e-05	0	0	0	0	0	0	0	0
				Sphingomonadaceae			0	0	0	0	0	0	0	0	0	0	0	0	0	0	0	0	0	0	2.75202e-05	0	0	0	0	0	8.42413e-05	0	0	0	0	0	0	0	0
					Sphingobium		0	0	0	0	0	0	0	0	0	0	0	0	0	0	0	0	0	0	2.75202e-05	0	0	0	0	0	8.42413e-05	0	0	0	0	0	0	0	0
			Rhizobiales				0	0	0	2.75604e-05	0.0626035	0	0	0	0	0	0	0	0	0	0	0	0	0	0	0	0	0	0	5.50797e-05	2.80804e-05	2.75179e-05	0	0	0	0	2.75156e-05	0	0
				Rhizobiaceae			0	0	0	2.75604e-05	0.0626035	0	0	0	0	0	0	0	0	0	0	0	0	0	0	0	0	0	0	5.50797e-05	2.80804e-05	2.75179e-05	0	0	0	0	2.75156e-05	0	0
					Shinella		0	0	0	2.75604e-05	0.0626035	0	0	0	0	0	0	0	0	0	0	0	0	0	0	0	0	0	0	5.50797e-05	2.80804e-05	2.75179e-05	0	0	0	0	2.75156e-05	0	0
		Betaproteobacteria					0.0590275	0.0275179	0.00866742	0.0015985	0.0222204	0.0139818	0.0140333	0.00742171	0.0179791	0.0302397	0	0.0530501	0.0107332	0.0214358	0.0879674	0.130758	0.00129331	0.000137661	0.0650852	0.0188212	0.0034705	5.50327e-05	0.0350911	0.004489	0.0128328	0.00844799	0.066184	0.098616	0.0505187	0.0658778	0.0691467	0.0124656	0.0802601
			Burkholderiales				0.0590275	0.0275179	0.00866742	0.0015985	0.0222204	0.0139818	0.0140333	0.00742171	0.0179791	0.0302397	0	0.0530501	0.0107332	0.0214358	0.0879674	0.130758	0.00129331	0.000137661	0.0650577	0.0188212	0.0034705	5.50327e-05	0.0350911	0.004489	0.0127485	0.00844799	0.066184	0.0985884	0.0505187	0.0658778	0.0691467	0.0124656	0.0802601
				Comamonadaceae			0	0	0	2.75604e-05	0	0	4.94132e-05	0	0	0	0	0	0	0	0	0	0	0	0	0	0	0	0	0.000187042	0.00720026	0	0	0	0	0	0	0	0
					Comamonas		0	0	0	2.75604e-05	0	0	4.94132e-05	0	0	0	0	0	0	0	0	0	0	0	0	0	0	0	0	0	0.00720026	0	0	0	0	0	0	0	0
					Delftia		0	0	0	0	0	0	0	0	0	0	0	0	0	0	0	0	0	0	0	0	0	0	0	0.000187042	0	0	0	0	0	0	0	0	0
				Oxalobacteraceae			0	0.00125217	0	0.000358285	0.000248427	0	0	0.000288222	0.00365946	0	0	0	0.000198762	0	0	0	0	0.000137661	0.0650577	0	0.000468242	0	0.000415116	0.000218215	0.00118446	3.11734e-05	0.000570811	0.000129268	0	0	0	0	0.000466459
					Oxalobacter		0	0.00125217	0	0.000358285	0.000248427	0	0	0.000288222	0.00365946	0	0	0	0.000198762	0	0	0	0	0.000137661	0.0650577	0	0.000468242	0	0.000415116	0.000218215	0.00118446	3.11734e-05	0.000570811	0.000129268	0	0	0	0	0.000466459
				Sutterellaceae			0.0590275	0.0262657	0.00866742	0.00121266	0.021972	0.0139818	0.0139839	0.00713349	0.0143196	0.0302397	0	0.0530501	0.0105344	0.0214358	0.0879674	0.130758	0.00129331	0	0	0.0188212	0.00300226	5.50327e-05	0.034676	0.00408374	0.00436379	0.00841682	0.0656132	0.0984592	0.0505187	0.0658778	0.0691467	0.0124656	0.0797936
					Parasutterella		2.75186e-05	0.0260868	0.00320644	0.000578769	0.021972	0.0139818	0.0138851	0.00713349	0.0143196	0.0302397	0	5.52893e-05	0.00377648	0.00129331	0.000275156	0	3.1544e-05	0	0	0	0.00300226	5.50327e-05	0.000221395	0.00408374	3.117e-05	0.00841682	9.0128e-05	0.0984592	0.0505187	0.0657953	0.0691467	0.0124253	0.000233229
					Sutterella		0.059	0.000178881	0.00546097	0.00063389	0	0	9.88264e-05	0	0	0	0	0.0529948	0.00675791	0.0201425	0.0876923	0.130758	0.00126176	0	0	0.0188212	0	0	0.0344546	0	0.00433262	0	0.065523	0	0	8.25537e-05	0	4.03418e-05	0.0795604
			Neisseriales				0	0	0	0	0	0	0	0	0	0	0	0	0	0	0	0	0	0	2.75202e-05	0	0	0	0	0	8.42413e-05	0	0	2.75156e-05	0	0	0	0	0
				Neisseriaceae			0	0	0	0	0	0	0	0	0	0	0	0	0	0	0	0	0	0	2.75202e-05	0	0	0	0	0	8.42413e-05	0	0	2.75156e-05	0	0	0	0	0
					Vogesella		0	0	0	0	0	0	0	0	0	0	0	0	0	0	0	0	0	0	0	0	0	0	0	0	8.42413e-05	0	0	0	0	0	0	0	0
					Neisseria		0	0	0	0	0	0	0	0	0	0	0	0	0	0	0	0	0	0	2.75202e-05	0	0	0	0	0	0	0	0	2.75156e-05	0	0	0	0	0
		Epsilonproteobacteria					5.50373e-05	0	0	0	5.52059e-05	0	0	0	0	0	0	0	2.75209e-05	5.50343e-05	0	5.50327e-05	5.50343e-05	0	0	0	0	2.75164e-05	0	0	0	0	0	5.50312e-05	0	2.75179e-05	0	2.75179e-05	0
			Campylobacterales				5.50373e-05	0	0	0	5.52059e-05	0	0	0	0	0	0	0	2.75209e-05	5.50343e-05	0	5.50327e-05	5.50343e-05	0	0	0	0	2.75164e-05	0	0	0	0	0	5.50312e-05	0	2.75179e-05	0	2.75179e-05	0
				Campylobacteraceae			5.50373e-05	0	0	0	5.52059e-05	0	0	0	0	0	0	0	2.75209e-05	5.50343e-05	0	5.50327e-05	5.50343e-05	0	0	0	0	2.75164e-05	0	0	0	0	0	5.50312e-05	0	2.75179e-05	0	2.75179e-05	0
					Campylobacter		5.50373e-05	0	0	0	5.52059e-05	0	0	0	0	0	0	0	2.75209e-05	5.50343e-05	0	5.50327e-05	5.50343e-05	0	0	0	0	2.75164e-05	0	0	0	0	0	5.50312e-05	0	2.75179e-05	0	2.75179e-05	0

## Sheet: genera
#OTU ID	D01	D02	D03	D04	D05	D06	D09	D10	D11	D12	D13	D14	D15	D16	H01	H02	H03	H04	H05	H06	H07	H08	H09	H10	H11	H12	H13	H14	H15	H17	H18	H19	H20
k__Archaea;p__Euryarchaeota;c__Methanobacteria;o__Methanobacteriales;f__Methanobacteriaceae;g__Methanobrevibacter	0	0	0	0	0	0	0	0	0	0	0	0	0	0	0	0	0	2.75156e-05	0.00143081	0	0	0	0	0.000522797	0	0	0	0	0.000110062	0	2.75156e-05	0	0
k__Bacteria;Other;Other;Other;Other;Other	8.25468e-05	0	0	0	0.000632859	5.50312e-05	2.75156e-05	0.00101808	8.25468e-05	0.000192609	0	2.75156e-05	2.75156e-05	0.00269653	0	0.0031643	2.75156e-05	0	0.00162342	0.000247641	0.000165094	5.50312e-05	0.0841152	0.000605344	8.25468e-05	0.000110062	0.000275156	0.0008805	0	0.0201139	2.75156e-05	8.25468e-05	0.0561869
k__Bacteria;p__Actinobacteria;c__Actinobacteria;o__Actinomycetales;f__Actinomycetaceae;g__Varibaculum	0	0	0	0	0	0	0	0	0	0	0	0	0	0	0	5.50312e-05	0	0	0	0	0	0	0	0	0	8.25468e-05	0	0	0	0	0	0	0
k__Bacteria;p__Actinobacteria;c__Actinobacteria;o__Actinomycetales;f__Corynebacteriaceae;g__Corynebacterium	0	0	0	0	0	0	0	0	0	0	0	0	0	0	2.75156e-05	5.50312e-05	0	0	0	0	0	0	0	0	0	0	0	0	0	0	0	0	0
k__Bacteria;p__Actinobacteria;c__Actinobacteria;o__Actinomycetales;f__Micrococcaceae;g__Rothia	0	0	0	0	2.75156e-05	0	5.50312e-05	0	0	0	0	0	0	0	0	0	0	0	8.25468e-05	0	0	0	0	0	0	0	0.000110062	0	0	0	0	0	2.75156e-05
k__Bacteria;p__Actinobacteria;c__Actinobacteria;o__Bifidobacteriales;f__Bifidobacteriaceae;g__Bifidobacterium	0.000110062	0.00899761	2.75156e-05	0.00580579	0.0029992	0.00321933	0.00908015	0.00101808	0.00547561	0.00575076	0.0012382	0.00379715	0.000330187	0.0245714	0.00184355	0.016812	0.000165094	0.000935531	0.0107861	0.000137578	0.00390722	0.000742922	0.000742922	8.25468e-05	0.000715406	0.0116666	2.75156e-05	0.00374212	0.000632859	0.0154087	0	5.50312e-05	0.000357703
k__Bacteria;p__Actinobacteria;c__Actinobacteria;o__Coriobacteriales;f__Coriobacteriaceae;Other	0	0.000385219	0	0	0.0008805	0.000275156	0	0.00200864	0.000137578	0.000165094	5.50312e-05	0	0.000302672	0.00253144	0	0.000275156	0	0.000137578	0.000522797	0.000632859	0.000302672	0.000137578	0	0	0	0.000385219	0.0012382	0	8.25468e-05	0.00310926	2.75156e-05	0	0
k__Bacteria;p__Actinobacteria;c__Actinobacteria;o__Coriobacteriales;f__Coriobacteriaceae;g__Atopobium	0	0	0	0	0	2.75156e-05	2.75156e-05	0	0	0	0	0	0	0	0	0	0	0	2.75156e-05	0	0	0	0	0	0	0	0	5.50312e-05	0	0	2.75156e-05	0	0
k__Bacteria;p__Actinobacteria;c__Actinobacteria;o__Coriobacteriales;f__Coriobacteriaceae;g__Collinsella	0	0.0275156	0.00294417	8.25468e-05	0.0136753	0.00646617	0	0.000192609	0.00544809	0.00454008	0.0134001	0.000165094	0.00635611	0.0126297	0.0038797	0.00544809	0.000137578	0.00132075	0.00819965	0.00162342	0.00349448	0.00178851	0.00068789	0.000137578	0.000192609	0	0.00068789	8.25468e-05	0.00239386	0.0285612	0.00121069	0	0.000192609
k__Bacteria;p__Actinobacteria;c__Actinobacteria;o__Coriobacteriales;f__Coriobacteriaceae;g__Eggerthella	2.75156e-05	2.75156e-05	0	2.75156e-05	0	8.25468e-05	0.000330187	0	0	0	0	0	0	0.000247641	0	2.75156e-05	0	5.50312e-05	0.000165094	0	5.50312e-05	0	5.50312e-05	0	2.75156e-05	0.00302672	0.000110062	0.000577828	0	0	5.50312e-05	0	2.75156e-05
k__Bacteria;p__Actinobacteria;c__Actinobacteria;o__Coriobacteriales;f__Coriobacteriaceae;g__Gordonibacter	0	2.75156e-05	0	0	0.000110062	0	0	8.25468e-05	5.50312e-05	8.25468e-05	0	0	0	0.000165094	0	0.000165094	0	0	2.75156e-05	0	2.75156e-05	0	0	0	0	0.000385219	2.75156e-05	0	0	5.50312e-05	0	0	0
k__Bacteria;p__Actinobacteria;c__Actinobacteria;o__Coriobacteriales;f__Coriobacteriaceae;g__Olsenella	0	0	0	0.00118317	0	0	0	0	0	0.000467765	0	0.00258647	0	0	0	0	0	0	0	0	0	0	0	0	0	0	0	0	5.50312e-05	0.00104559	0	0	0
k__Bacteria;p__Actinobacteria;c__Actinobacteria;o__Coriobacteriales;f__Coriobacteriaceae;g__Parvibacter	0	0	0	0	2.75156e-05	0	0	0	0	0	0	0	0	0	0	0	0	0	0	2.75156e-05	0	0	0	0	0	2.75156e-05	0	0	0	0	0	0	0
k__Bacteria;p__Actinobacteria;c__Actinobacteria;o__Coriobacteriales;f__Coriobacteriaceae;g__Slackia	0	0	0	0	0.000330187	0	0	0	0	0	0	0	0.000742922	0	0.000110062	0.000605344	0	0	0	0	0	0	0	0	0	0	0	0	0	0.00233883	0	0	0
k__Bacteria;p__Bacteroidetes;Other;Other;Other;Other	0	0	0	0	0	0	0	0.00220125	0.0031643	0	0	0	0	0.000522797	0	0.00707151	0	0	0	0	0	0	0	0.000137578	0	0	0	0	0	0.00701648	0	0	0
k__Bacteria;p__Bacteroidetes;c__Bacteroidia;o__Bacteroidales;Other;Other	0	0.000412734	0.00327436	0	0.00156839	0	0	0	2.75156e-05	0.000522797	2.75156e-05	0	0.000797953	0	0	0	0.00220125	0.00110062	2.75156e-05	0.000330187	0.00181603	0	0	0	0	0	0.00269653	0.00594337	0	0	0	0	0
k__Bacteria;p__Bacteroidetes;c__Bacteroidia;o__Bacteroidales;f__Bacteroidaceae;g__Bacteroides	0.775005	0.0794376	0.30025	0.302974	0.183502	0.382274	0.719974	0.379936	0.411799	0.187024	0.552211	0.683103	0.135157	0.252758	0.557934	0.285392	0.351127	0.201002	0.181603	0.330875	0.163388	0.292711	0.62488	0.543351	0.757037	0.559668	0.221776	0.328647	0.254877	0.0785846	0.539389	0.783067	0.407809
k__Bacteria;p__Bacteroidetes;c__Bacteroidia;o__Bacteroidales;f__Porphyromonadaceae;Other	0	0.0947638	0.000302672	0.000165094	0.00335691	0.000275156	0.000220125	0.00044025	0	0	0	0.000247641	0	2.75156e-05	5.50312e-05	0.000908015	0.000825468	0.032606	0.00198112	0.0313678	0.0145558	8.25468e-05	0.00181603	5.50312e-05	0.000302672	2.75156e-05	0.000247641	0.00137578	0	0.00181603	0.00426492	0	0.00803456
k__Bacteria;p__Bacteroidetes;c__Bacteroidia;o__Bacteroidales;f__Porphyromonadaceae;g__Barnesiella	0	0	0.000797953	2.75156e-05	0.0209394	0.00869493	0	0.0244889	0	0.0343395	0	0.00330187	0	0.003522	2.75156e-05	0.0349723	0.00363206	0.000742922	0.066918	2.75156e-05	0	0.000330187	0	0.0309	0	2.75156e-05	0.0262224	0	0.000742922	0.00841978	0.00354951	0	0.011529
k__Bacteria;p__Bacteroidetes;c__Bacteroidia;o__Bacteroidales;f__Porphyromonadaceae;g__Butyricimonas	0	8.25468e-05	0.000247641	8.25468e-05	0	0.000797953	0	0.008805	0.00996065	0.00332939	0.000330187	0.00107311	2.75156e-05	0.00429244	0	0.00808959	0.0059984	0.00481523	0.00514542	0.000715406	0.00610847	0.00132075	0.0082822	0.00498033	0.00137578	0.00495281	0.0142806	0.00239386	0.00068789	0.0142531	0.000852984	2.75156e-05	0.00690642
k__Bacteria;p__Bacteroidetes;c__Bacteroidia;o__Bacteroidales;f__Porphyromonadaceae;g__Coprobacter	0	0	0.000110062	0	0	0	0	0.0199763	0	0.00107311	0	0.000963047	0	0	0	0	0.0175825	2.75156e-05	0.00044025	2.75156e-05	0.00129323	0	0	0	0	2.75156e-05	0.0250392	0.0049253	0	0.00044025	0	0	0
k__Bacteria;p__Bacteroidetes;c__Bacteroidia;o__Bacteroidales;f__Porphyromonadaceae;g__Odoribacter	0	0.00112814	0.000632859	2.75156e-05	0.005283	0.00624604	0.000137578	0.00220125	0	0.00382467	0	0.000357703	0.000110062	0.00531051	0.0065212	0.00569573	0.00753928	0.00641114	0.0113915	0.00187106	0	0.00338442	0.00217373	0.00643865	0.00154087	0.00321933	0.056462	0.00682387	0.00159591	0.00850233	2.75156e-05	2.75156e-05	0.000110062
k__Bacteria;p__Bacteroidetes;c__Bacteroidia;o__Bacteroidales;f__Porphyromonadaceae;g__Parabacteroides	0.00415486	0.0318356	0.0192884	0.0948188	0.0200589	0.00886003	0.0438324	0.031643	0.080263	0.0262774	0.0236359	0.0173624	0.00751176	0.0118317	0.0216273	0.0402003	0.0224803	0.0221226	0.00850233	0.0209669	0.0126572	0.00800704	0.0354676	0.0351925	0.0328261	0.0389071	0.0491704	0.0136753	0.0031643	0.0674958	0.02204	0.000908015	0.020334
k__Bacteria;p__Bacteroidetes;c__Bacteroidia;o__Bacteroidales;f__Porphyromonadaceae;g__Porphyromonas	0	0	0	2.75156e-05	5.50312e-05	0	0	0	5.50312e-05	0	0	5.50312e-05	0	2.75156e-05	0	5.50312e-05	0	0	0.000302672	0	0	0	0	2.75156e-05	0	5.50312e-05	2.75156e-05	0	0	0	0	0	0
k__Bacteria;p__Bacteroidetes;c__Bacteroidia;o__Bacteroidales;f__Prevotellaceae;Other	0	0	0.000247641	2.75156e-05	0	0	0	5.50312e-05	2.75156e-05	0	0	2.75156e-05	0.000963047	0	0	0	0	0	2.75156e-05	0.000302672	0	0.00693394	0	0	0	2.75156e-05	0	0	0.00919022	0	8.25468e-05	0	0
k__Bacteria;p__Bacteroidetes;c__Bacteroidia;o__Bacteroidales;f__Prevotellaceae;g__Alloprevotella	5.50312e-05	0	5.50312e-05	5.50312e-05	0	0	0	0	2.75156e-05	0.000247641	0	0.0266626	0.122802	0	2.75156e-05	0	0	5.50312e-05	5.50312e-05	0.0313953	0	0.223234	0	0	0	0	0	0	0.12371	0	0	0	0
k__Bacteria;p__Bacteroidetes;c__Bacteroidia;o__Bacteroidales;f__Prevotellaceae;g__Hallella	0	0	0	0	0	0	0	0	0	0	0	0	0	0	0	0	0	0	0	0.000110062	0.0956993	0	0	0	0	0	0	0	0	0	0	0	0
k__Bacteria;p__Bacteroidetes;c__Bacteroidia;o__Bacteroidales;f__Prevotellaceae;g__Paraprevotella	0	0	0	0	0	0.0222326	0.0243238	0	8.25468e-05	0	0	0	2.75156e-05	0	0	0.042264	0.0803731	0.0421814	5.50312e-05	0.0406681	0	0.00861239	0	0	0	2.75156e-05	0.0103459	0.0229755	0.000522797	0.00288914	0.075778	0	0.0411634
k__Bacteria;p__Bacteroidetes;c__Bacteroidia;o__Bacteroidales;f__Prevotellaceae;g__Prevotella	0.000110062	0.362161	0.479817	0.000220125	0.125306	0	5.50312e-05	0.000110062	0.0217373	0.124343	0.000110062	0.0247641	0.507195	0.00044025	0.000110062	2.75156e-05	0.151941	0.289299	0.000275156	0.0952591	0.377459	0.238698	0	5.50312e-05	2.75156e-05	0.000467765	0.145393	0.000357703	0.270671	0.00456759	0.000137578	0.000220125	0
k__Bacteria;p__Bacteroidetes;c__Bacteroidia;o__Bacteroidales;f__Rikenellaceae;g__Alistipes	0.0149685	0.0241312	0.00165094	0.000110062	0.0602592	0.0410533	2.75156e-05	0.113474	0.149795	0.0873896	0.00313678	0.0192334	0.000577828	0.0930303	0.0272955	0.0887103	0.0396225	0.00365958	0.0994139	0.0214897	0.0296618	0.0130974	0.00407231	0.0464739	0.0171147	0.0767686	0.114052	0.0439149	0.0022838	0.0385219	0.0124371	0.000302672	0.0506287
k__Bacteria;p__Candidatus Saccharibacteria;g__Saccharibacteria_genera_incertae_sedis;Other;Other;Other	2.75156e-05	2.75156e-05	0	5.50312e-05	0	0.000220125	0.000137578	8.25468e-05	0.000137578	5.50312e-05	2.75156e-05	0	2.75156e-05	5.50312e-05	0	0	0	2.75156e-05	0.000467765	5.50312e-05	2.75156e-05	0	0	0	0	0	2.75156e-05	8.25468e-05	0	0.000165094	2.75156e-05	5.50312e-05	0
k__Bacteria;p__Cyanobacteria/Chloroplast;c__Chloroplast;f__Chloroplast;g__Streptophyta;Other	2.75156e-05	0	0	0	2.75156e-05	0	0.000385219	0	5.50312e-05	0	0	0	0	2.75156e-05	0.000110062	0	0	0.000165094	0.000467765	0.000247641	0.00250392	5.50312e-05	0.000165094	0.00143081	2.75156e-05	0	2.75156e-05	0.000522797	0	0	5.50312e-05	5.50312e-05	5.50312e-05
k__Bacteria;p__Firmicutes;Other;Other;Other;Other	0	0.0079245	0.000110062	2.75156e-05	0.00495281	0	0	0.0118042	0.000908015	0.000275156	0	0.000165094	0	0.00786947	2.75156e-05	0.00957543	5.50312e-05	0.00220125	0.0129874	0.0061635	0.00685139	0.0029992	0.000660375	0.00990562	0	0.0014033	0.00115566	0	0.000192609	0.117217	5.50312e-05	0	0.000137578
k__Bacteria;p__Firmicutes;c__Bacilli;o__Bacillales;f__Bacillaceae 1;g__Bacillus	0	0	0	0	0	0	0	0	0	0	0	0	0.000247641	5.50312e-05	0	0	0	0	0	0	0	0	0	0	0	0	0	0	0	0	0	8.25468e-05	0.000137578
k__Bacteria;p__Firmicutes;c__Bacilli;o__Bacillales;f__Bacillaceae 2;g__Oceanobacillus	0	0	0	0	0	0	0	0	0	0	2.75156e-05	0	5.50312e-05	2.75156e-05	0	0	0	0	0	0	0	0	0	0	0	0	0	0	0	2.75156e-05	0	0	2.75156e-05
k__Bacteria;p__Firmicutes;c__Bacilli;o__Bacillales;f__Bacillales_Incertae Sedis XI;g__Gemella	0	0	0	0	0	2.75156e-05	8.25468e-05	0	0	0	0	0	0	0	0	2.75156e-05	0	0	2.75156e-05	0	0	0	0	0	0	0	0	0	5.50312e-05	0	0	0	2.75156e-05
k__Bacteria;p__Firmicutes;c__Bacilli;o__Lactobacillales;f__Aerococcaceae;g__Abiotrophia	0	0	0	0	0	0	0	0	0	0	0	0	0	0	0	2.75156e-05	0	0	0	0	0	0	0	0	0	0	0	0	0	0	0	0	0
k__Bacteria;p__Firmicutes;c__Bacilli;o__Lactobacillales;f__Carnobacteriaceae;g__Granulicatella	0	0	0	2.75156e-05	0	2.75156e-05	2.75156e-05	2.75156e-05	0	0	0	0	0	0	0	0	0	5.50312e-05	2.75156e-05	2.75156e-05	0	0	5.50312e-05	0	2.75156e-05	2.75156e-05	0.000110062	0	5.50312e-05	2.75156e-05	0	0	2.75156e-05
k__Bacteria;p__Firmicutes;c__Bacilli;o__Lactobacillales;f__Enterococcaceae;g__Enterococcus	0	0	0	0	0	0	2.75156e-05	2.75156e-05	5.50312e-05	0	0.000385219	0	0	2.75156e-05	0	0	0	5.50312e-05	0.0031643	0	2.75156e-05	0	0	0	0	0	0	0	0	0	0	0	0
k__Bacteria;p__Firmicutes;c__Bacilli;o__Lactobacillales;f__Lactobacillaceae;g__Lactobacillus	0.000660375	5.50312e-05	0.000137578	0.0289189	0.000852984	0.000110062	2.75156e-05	0	0.0215722	0.0191784	5.50312e-05	0.000357703	5.50312e-05	0.000247641	2.75156e-05	0	0	0	5.50312e-05	5.50312e-05	2.75156e-05	0	0	0	0	0	0	0	0	0.000577828	0.000742922	0.000770437	5.50312e-05
k__Bacteria;p__Firmicutes;c__Bacilli;o__Lactobacillales;f__Leuconostocaceae;g__Weissella	0	0	2.75156e-05	0	0	0	0	0	8.25468e-05	0	0	0	0	0	5.50312e-05	0	0	0	8.25468e-05	2.75156e-05	0	0	0	0	0	0	0.000110062	0	0	0	0	0	0
k__Bacteria;p__Firmicutes;c__Bacilli;o__Lactobacillales;f__Streptococcaceae;g__Lactococcus	5.50312e-05	0	0	0	0	0	0	0	0	0	0	0	0.000137578	8.25468e-05	0	0	0	0	0	0	0	0	0	0	0	0	0	0	0	5.50312e-05	0	8.25468e-05	5.50312e-05
k__Bacteria;p__Firmicutes;c__Bacilli;o__Lactobacillales;f__Streptococcaceae;g__Streptococcus	0.000770437	0.000357703	0	5.50312e-05	0.000715406	0.000385219	0.000550312	5.50312e-05	0.000412734	0.000165094	0.00258647	0.000412734	0.00107311	0.000110062	0.0008805	0.000302672	2.75156e-05	0.00068789	0.0022838	8.25468e-05	0.000275156	8.25468e-05	0.000577828	5.50312e-05	8.25468e-05	0.000577828	0.00781443	0.000165094	0.000825468	0.000522797	2.75156e-05	0.000715406	0.000192609
k__Bacteria;p__Firmicutes;c__Clostridia;Other;Other;Other	0	0	0	0	0	0	0	2.75156e-05	0	0	0	0	0	0	0	5.50312e-05	0	0	0.000165094	8.25468e-05	0	0	0	0	0	0.000220125	0	0	0	0	0	0	0
k__Bacteria;p__Firmicutes;c__Clostridia;o__Clostridiales;Other;Other	0	0.0148859	0.00338442	5.50312e-05	0.0249291	0.003522	0	0.0149685	0.00426492	0.01318	2.75156e-05	0.00288914	0.000357703	0.0068789	0.000385219	0.0401453	0.000467765	0.0472993	0.0345046	0.00665878	0.0056407	0.00162342	0.00445753	0.00558567	0.000825468	0.00195361	0.00797953	0.000275156	0.000990562	0.143356	0.003522	0	0.00308175
k__Bacteria;p__Firmicutes;c__Clostridia;o__Clostridiales;f__Clostridiaceae 1;g__Clostridium sensu stricto	0	0.000247641	0	0.000110062	0.000357703	0.000357703	0	0.00101808	0.000908015	0	0.000632859	2.75156e-05	0.000330187	0.000330187	0.000330187	0	0	0	0.00206367	8.25468e-05	0	0.000385219	0	0	0.000165094	0	0.00068789	0.00107311	0.000550312	5.50312e-05	2.75156e-05	0.0108687	0.00170597
k__Bacteria;p__Firmicutes;c__Clostridia;o__Clostridiales;f__Clostridiales_Incertae Sedis XI;g__Parvimonas	0	0	0	0	0	0	2.75156e-05	0	0	0	0	0	0	0	0	8.25468e-05	0	0	0	0	0	0	0	0	0	0	0	0	0	0	0	0	0
k__Bacteria;p__Firmicutes;c__Clostridia;o__Clostridiales;f__Eubacteriaceae;Other	0	0	0	0	0	0	0	0	0	0	0	0	0	0.000192609	0	0	0	0	8.25468e-05	0	0	0	0	0	0	0	0	0	0	2.75156e-05	0	0	0
k__Bacteria;p__Firmicutes;c__Clostridia;o__Clostridiales;f__Eubacteriaceae;g__Eubacterium	0	0	0	0	0	0	0	0.000165094	0	0	0	0	0	0	0	0	0	0	0	0	0	0	0	0	0	0	0	0	0	0	0	0	0
k__Bacteria;p__Firmicutes;c__Clostridia;o__Clostridiales;f__Lachnospiraceae;Other	0.00294417	0.0106761	0.00594337	0.0260298	0.012382	0.0120518	0.00107311	0.0275706	0.00836475	0.00770437	0.014996	0.00101808	0.00806208	0.0175825	0.0101808	0.00324684	0.00132075	0.0068789	0.00836475	0.00726412	0.00473269	0.00665878	0.0261398	0.0273505	0.00363206	0.0082822	0.0130699	0.00536554	0.0082822	0.00473269	0.0382742	0.00737418	0.0177476
k__Bacteria;p__Firmicutes;c__Clostridia;o__Clostridiales;f__Lachnospiraceae;g__Anaerostipes	0.000797953	0.000715406	0.00170597	5.50312e-05	0.000715406	0.00126572	0.00379715	0.000577828	0.000330187	8.25468e-05	0.000632859	2.75156e-05	0.00104559	0.0012382	0.000770437	0.00068789	0.000165094	0.000220125	0.00181603	2.75156e-05	0.00134827	0.000110062	0.00068789	0.000385219	0.000192609	0.000330187	0.000577828	0.00132075	0.000137578	0.000110062	0.00324684	0.000137578	0.000330187
k__Bacteria;p__Firmicutes;c__Clostridia;o__Clostridiales;f__Lachnospiraceae;g__Blautia	0.00382467	0.00500784	0.0021187	0.00258647	0.00781443	0.00365958	0.00676884	0.00608095	0.00327436	0.000577828	0.00162342	0.000165094	0.00297169	0.0364582	0.00465014	0.00275156	0.00068789	0.0077594	0.0188482	0.00115566	0.00184355	0.00198112	0.00167845	0.00220125	0.00118317	0.00132075	0.00327436	0.00943786	0.00134827	0.00275156	0.00630108	0.0142806	0.00192609
k__Bacteria;p__Firmicutes;c__Clostridia;o__Clostridiales;f__Lachnospiraceae;g__Clostridium XlVa	0.010566	0.00360455	0.0263875	0.000550312	0.0100157	0.00638362	0.0047602	0.0141981	0.00762183	0.00357703	0.00770437	0.00409983	0.00737418	0.0124646	0.00327436	0.00621853	0.0144732	0.0249842	0.00363206	0.0230031	0.0193985	0.00657623	0.0176375	0.0202515	0.00561319	0.00250392	0.0306799	0.0186006	0.00825468	0.00627356	0.0207193	0.0185455	0.0146108
k__Bacteria;p__Firmicutes;c__Clostridia;o__Clostridiales;f__Lachnospiraceae;g__Clostridium XlVb	0.00132075	0.00068789	0.00044025	0	0.000357703	0.0334865	0.000330187	0.000357703	0.000220125	0.000577828	0.001761	2.75156e-05	0.00148584	0.000797953	0.007044	0.00206367	0.00553064	0.00261398	0.00159591	0.0108687	0.00137578	0.00132075	0.00310926	0.00784195	0.000825468	0.00335691	0.0232782	0.0430895	0.00220125	0.000963047	0.0126572	0.000715406	0.00280659
k__Bacteria;p__Firmicutes;c__Clostridia;o__Clostridiales;f__Lachnospiraceae;g__Coprococcus	0.000137578	0.00572325	0.00319181	0.0384393	0.0267727	5.50312e-05	0	0.0021187	0	0.00382467	0.0102358	5.50312e-05	0.00200864	0.00960295	0.000770437	0.000522797	0.000852984	0.00431995	0.00748425	0.000330187	0.00877748	0.000742922	0.00134827	0.00646617	8.25468e-05	5.50312e-05	0.000550312	2.75156e-05	0.00409983	0.00398976	0.00162342	2.75156e-05	0.000110062
k__Bacteria;p__Firmicutes;c__Clostridia;o__Clostridiales;f__Lachnospiraceae;g__Dorea	0.00134827	0.00181603	0.00297169	0	0.00203616	0.00170597	0.000247641	0.00206367	0.000467765	0.00269653	0.00126572	2.75156e-05	0.00247641	0.00770437	0.00115566	0.000522797	0.0014033	0.000412734	0.018518	0.000357703	0.00126572	0.000550312	0.000302672	0.000385219	0.000522797	0.00101808	0.00379715	0.00209119	0.000770437	0.00112814	0.00159591	2.75156e-05	0.000742922
k__Bacteria;p__Firmicutes;c__Clostridia;o__Clostridiales;f__Lachnospiraceae;g__Fusicatenibacter	0.0014033	0.00217373	0.000990562	0	0.00187106	0.00349448	0	0.00222876	0.00225628	0.00101808	0.000742922	0.000110062	0.00121069	0.0318631	0.00107311	0.000770437	0.000467765	0.000275156	0.0120243	0.000247641	0.000715406	0.000137578	0.000825468	0.000852984	0.000660375	0.000605344	0.00247641	0.00398976	0.000742922	0.00167845	0.00908015	0	0.000935531
k__Bacteria;p__Firmicutes;c__Clostridia;o__Clostridiales;f__Lachnospiraceae;g__Howardella	0	0	0.000385219	0	0.000247641	0	0	0	0	0	0	0	0	0	0	0	0	0	0	5.50312e-05	0	0	0	0	0	0	0	0	0	0	0	0	0
k__Bacteria;p__Firmicutes;c__Clostridia;o__Clostridiales;f__Lachnospiraceae;g__Lachnoanaerobaculum	0	2.75156e-05	0	2.75156e-05	0	0	5.50312e-05	0	0	2.75156e-05	0	0	0	0	0	0	0	0	2.75156e-05	0	0	0	0	0	0	0	0	0	0	0	0	0	0
k__Bacteria;p__Firmicutes;c__Clostridia;o__Clostridiales;f__Lachnospiraceae;g__Lachnospiracea_incertae_sedis	0.0237735	0.00520045	0.00291666	0.000110062	0.0226454	0.0251768	0.0008805	0.00718158	0.00954792	0.00145833	0.00646617	0.000770437	0.0206092	0.0452082	0.00239386	0.00272405	0.00586083	0.0165919	0.00908015	0.0455934	0.00886003	0.00247641	0.0171422	0.0306249	0.00368709	0.00280659	0.00850233	0.00360455	0.0197012	0.00371461	0.0170872	0.0318906	0.0226178
k__Bacteria;p__Firmicutes;c__Clostridia;o__Clostridiales;f__Lachnospiraceae;g__Oribacterium	0	0	0	0	0	0	0.000110062	0	0	0	0	0	0	0	0	0	0	2.75156e-05	0	0	0	0	0	0	0	2.75156e-05	0	0	0	0	0	0	0
k__Bacteria;p__Firmicutes;c__Clostridia;o__Clostridiales;f__Lachnospiraceae;g__Roseburia	0.00693394	0.0130974	0.0101257	0.0135652	0.0676609	0.00905264	0	0.00619101	0.024709	0.0144182	0.0102358	0.00115566	0.0112264	0.00753928	0.0165644	0.0021187	0.00987811	0.00910767	0.10577	0.00723661	0.0153262	0.0126022	0.0136753	0.0388796	0.018518	0.0211045	0.00762183	0.00594337	0.0253419	0.00291666	0.0211595	8.25468e-05	0.0309551
k__Bacteria;p__Firmicutes;c__Clostridia;o__Clostridiales;f__Lachnospiraceae;g__Ruminococcus2	0.00214622	0.000852984	0.0141981	2.75156e-05	0.00107311	0.000247641	0	0.000357703	0.0026415	0.000110062	0.000220125	0.000110062	0.00376964	0.0131525	0.000110062	0.000495281	0.000385219	0.000357703	0.00275156	0.00167845	0.000137578	0.000220125	0.00319181	0.00118317	0.000302672	0.00550312	0.000302672	0.000715406	0.00244889	0.00759431	0.00321933	0	0.00242137
k__Bacteria;p__Firmicutes;c__Clostridia;o__Clostridiales;f__Peptococcaceae 1;Other	0	0	0	0	2.75156e-05	0	0	0	0	0	0	0	0	0	0	0	0	0	0	0	0	0	0	0	0	0.000357703	0.000137578	0	0	0	5.50312e-05	0	0
k__Bacteria;p__Firmicutes;c__Clostridia;o__Clostridiales;f__Peptostreptococcaceae;g__Clostridium XI	0.000412734	0.000192609	2.75156e-05	0.000330187	0.0012382	0.00167845	0.00927276	0.000852984	0.00200864	5.50312e-05	0.029084	0.000110062	0.00162342	0.000110062	0.00258647	0.000137578	5.50312e-05	0.000247641	0.0327161	8.25468e-05	0.00189858	0.00489778	2.75156e-05	0.00429244	0.00151336	0.000165094	0.000385219	8.25468e-05	0.0114465	0.000110062	0	0.000660375	0.00553064
k__Bacteria;p__Firmicutes;c__Clostridia;o__Clostridiales;f__Peptostreptococcaceae;g__Peptostreptococcus	0	0	0	0	0	0	2.75156e-05	0	0	0	0	0	0	0	0	0	0	0	0	0	0	0	0	0	0	0	0	0	5.50312e-05	0	0	0	0
k__Bacteria;p__Firmicutes;c__Clostridia;o__Clostridiales;f__Ruminococcaceae;Other	0.000715406	0.00660375	0.00239386	0.000137578	0.0752277	0.0351925	0.000192609	0.0502435	0.0384393	0.0494456	0.000605344	0.00454008	0.000825468	0.108852	0.0151061	0.17621	0.0279283	0.00531051	0.136367	0.0754203	0.0382192	0.0258096	0.00341194	0.0148859	0.00343945	0.0662301	0.0657623	0.0137853	0.00572325	0.186638	0.0200864	0	0.0161242
k__Bacteria;p__Firmicutes;c__Clostridia;o__Clostridiales;f__Ruminococcaceae;g__Anaerofilum	0	0	0	0	0	0	0	0	0	0	0	0	0	0	0	0	0	0	5.50312e-05	0	0	8.25468e-05	0	2.75156e-05	0	0	0	0.000165094	0	2.75156e-05	0	0	0
k__Bacteria;p__Firmicutes;c__Clostridia;o__Clostridiales;f__Ruminococcaceae;g__Anaerotruncus	0	2.75156e-05	0	0	0	5.50312e-05	2.75156e-05	0.000165094	0.000137578	0	0	0	0	0.000660375	0	0.000220125	0	0	0	5.50312e-05	0	0	2.75156e-05	0.000110062	2.75156e-05	0.00156839	0.000522797	2.75156e-05	0	0.0107036	5.50312e-05	0	0
k__Bacteria;p__Firmicutes;c__Clostridia;o__Clostridiales;f__Ruminococcaceae;g__Butyricicoccus	0.000577828	0.000275156	0.000825468	0.000110062	0.00217373	0.000385219	0.00184355	0.000412734	0.00129323	0.00247641	0.00137578	0.000330187	0.000302672	0.00338442	0.000467765	0.000192609	2.75156e-05	0.00165094	0.00731915	0.0127397	0.000963047	0.00236634	0.000110062	0.00998817	0.000165094	0.000302672	0.00151336	0.00280659	0.001761	0.000302672	0.000715406	0.000605344	0.000632859
k__Bacteria;p__Firmicutes;c__Clostridia;o__Clostridiales;f__Ruminococcaceae;g__Clostridium III	0	0	0	0	0	0	0	0	0	0	0	0	0	0.000330187	0	0	0	0	0	0	0	0	0	0	0	0	0	0	0	0	0	0	0
k__Bacteria;p__Firmicutes;c__Clostridia;o__Clostridiales;f__Ruminococcaceae;g__Clostridium IV	0.000412734	5.50312e-05	0	0.000467765	0.000550312	0.000385219	0.00068789	0.00927276	0.000797953	0.000137578	0.000467765	0.000110062	2.75156e-05	0.00104559	0.0008805	0.00159591	0.000660375	0.000220125	0.00509039	0.000852984	0.00143081	0.000165094	8.25468e-05	0.003522	0.000137578	0.00165094	0.000550312	0.000963047	0.000165094	0.00305423	0.00189858	8.25468e-05	0.000137578
k__Bacteria;p__Firmicutes;c__Clostridia;o__Clostridiales;f__Ruminococcaceae;g__Faecalibacterium	0.0318906	0.0792725	0.00646617	0.027323	0.0141155	0.0345871	0.0251493	0.0151061	0.0254244	0.0342569	0.0822992	0.0031643	0.00935531	0.069587	0.00897009	0.00891506	0.00156839	0.0374763	0.0490328	0.00324684	0.0174174	0.0205266	0.0181878	0.00946537	0.0126572	0.0229755	0.0295243	0.0153537	0.046694	0.00982307	0.0165644	0.000165094	0.031643
k__Bacteria;p__Firmicutes;c__Clostridia;o__Clostridiales;f__Ruminococcaceae;g__Flavonifractor	0.00170597	0.000357703	8.25468e-05	0.000825468	0.000165094	0.00145833	0.00376964	5.50312e-05	0.000935531	2.75156e-05	0.000220125	0.000330187	0.000247641	0.00112814	0.00302672	0.000357703	0.00154087	5.50312e-05	0.000302672	0.000550312	0.000247641	0.000330187	2.75156e-05	0.000165094	0.000357703	0.00338442	0.000412734	0.00448505	0.000825468	0.00544809	0.000963047	0.000632859	0.000220125
k__Bacteria;p__Firmicutes;c__Clostridia;o__Clostridiales;f__Ruminococcaceae;g__Gemmiger	0.000330187	0.0428693	0.00288914	2.75156e-05	0.00319181	0	0	0.0376138	0.00938282	0.0104559	0.00258647	0.00451256	0.0138679	0.105275	0.0031643	0.00371461	0.00184355	0.0219299	0.0428968	0.00206367	0.00233883	0.00789698	0.00509039	0.0310651	0.000495281	0.00902512	0.0047602	5.50312e-05	0.0127122	0.00619101	0.0561043	0	0.00354951
k__Bacteria;p__Firmicutes;c__Clostridia;o__Clostridiales;f__Ruminococcaceae;g__Hydrogenoanaerobacterium	0	0	0	0	0	0	0	0	0	0	0	0	0	0	0	0	0	0	0	0	0	0	0	0	0	2.75156e-05	0	0	0	5.50312e-05	2.75156e-05	0	0
k__Bacteria;p__Firmicutes;c__Clostridia;o__Clostridiales;f__Ruminococcaceae;g__Intestinimonas	0	0	0	0	0	0	0	0	0	0	0	0	0	0.00118317	0	0.000192609	0	0	0	5.50312e-05	0	0	0	0	0	0.00321933	0	0	0	0.000357703	2.75156e-05	0	0
k__Bacteria;p__Firmicutes;c__Clostridia;o__Clostridiales;f__Ruminococcaceae;g__Oscillibacter	0	0.0129048	0.00068789	2.75156e-05	0.00635611	0.00575076	5.50312e-05	0.00660375	0.0113915	0.00701648	0.000605344	0.00222876	0.000330187	0.00379715	0.00462262	0.0021187	0.0221776	0.00217373	0.0109237	0.00971301	0.0197562	0.0079245	0.00236634	0.00745673	0.00943786	0.00547561	0.0362381	0.00187106	0.00365958	0.0144182	0.00451256	0	0.00800704
k__Bacteria;p__Firmicutes;c__Clostridia;o__Clostridiales;f__Ruminococcaceae;g__Ruminococcus	0	0.00731915	0.000632859	0	0.0079245	0.00789698	0	0.0205817	0.0193985	0.0167845	0.000165094	0.0117217	0	0.0352475	0.00327436	0.00773189	0	0.00707151	0.0220125	0.00462262	0.0116391	0.0108962	0.00682387	0.00382467	0.0396775	0.0074017	0.00110062	5.50312e-05	0.00806208	0.00500784	0.0074017	2.75156e-05	0.0963047
k__Bacteria;p__Firmicutes;c__Erysipelotrichia;o__Erysipelotrichales;f__Erysipelotrichaceae;g__Catenibacterium	0	0	0	0	0	0	0	0	0	8.25468e-05	0	0	5.50312e-05	0	0	0	0	0	0	0.000165094	0	0	0	0	0	0	0	0	0	0.000110062	0	0	0
k__Bacteria;p__Firmicutes;c__Erysipelotrichia;o__Erysipelotrichales;f__Erysipelotrichaceae;g__Clostridium XVIII	8.25468e-05	0.000165094	2.75156e-05	8.25468e-05	0.000110062	0.000412734	0.00178851	0.000330187	8.25468e-05	0	0	0	0	2.75156e-05	0.000165094	5.50312e-05	5.50312e-05	2.75156e-05	0.000165094	0	0.000110062	2.75156e-05	0.000220125	5.50312e-05	0.000330187	5.50312e-05	5.50312e-05	0	0.000275156	0	0.000220125	0.000110062	0.000220125
k__Bacteria;p__Firmicutes;c__Erysipelotrichia;o__Erysipelotrichales;f__Erysipelotrichaceae;g__Erysipelotrichaceae_incertae_sedis	0.000357703	0.00305423	0	0	0	5.50312e-05	8.25468e-05	0.000165094	0	0	0	0	2.75156e-05	0.000137578	0	0	0	0	0	0	0	0	0	0	2.75156e-05	0.000137578	0	0	0	0	0	0.000137578	0
k__Bacteria;p__Firmicutes;c__Erysipelotrichia;o__Erysipelotrichales;f__Erysipelotrichaceae;g__Holdemania	0	0	0	0	0	2.75156e-05	0	0	0	0	0	0	0	2.75156e-05	0	2.75156e-05	0	0	0	0	0	0	0	0	0	2.75156e-05	0	2.75156e-05	0	0	0	0	0
k__Bacteria;p__Firmicutes;c__Erysipelotrichia;o__Erysipelotrichales;f__Erysipelotrichaceae;g__Turicibacter	0	0	8.25468e-05	0	0.000550312	0	0	0.000825468	2.75156e-05	5.50312e-05	0.00118317	8.25468e-05	0.000275156	0.000110062	0	8.25468e-05	0	2.75156e-05	0.0139504	0.000990562	8.25468e-05	0.000192609	0	0.000275156	0.000192609	0.000220125	5.50312e-05	0	8.25468e-05	0	0	0.00121069	2.75156e-05
k__Bacteria;p__Firmicutes;c__Negativicutes;o__Selenomonadales;f__Acidaminococcaceae;Other	0	0	0	0	0	0	0	0	0	0	0	0	0	0	0	0	0	0	0	8.25468e-05	0	0	0	0	0	0	0	0	0	0.000797953	0	0	0
k__Bacteria;p__Firmicutes;c__Negativicutes;o__Selenomonadales;f__Acidaminococcaceae;g__Acidaminococcus	0.000412734	0	0	0.00277908	0	0	2.75156e-05	0	2.75156e-05	8.25468e-05	0	0.019371	0.00132075	0	0	0	0	0	0	0	0	0	0	0	0	0	0.00206367	0	0.00506287	0.0136753	0	0	0
k__Bacteria;p__Firmicutes;c__Negativicutes;o__Selenomonadales;f__Acidaminococcaceae;g__Phascolarctobacterium	0.0396225	0.000165094	0.000935531	2.75156e-05	0.000412734	0.0775665	0	0.0293316	0.0148309	2.75156e-05	0.0135927	0.00445753	0.0239936	0.00338442	0.0624054	0.00847481	0.0177476	0.0594062	0.0179402	0.00244889	0.00145833	0.0116666	0.0344771	0.047657	0.012272	0.0421264	0.0337892	0.303937	0.0235534	0.0165644	0.0716507	0.000275156	0.0116116
k__Bacteria;p__Firmicutes;c__Negativicutes;o__Selenomonadales;f__Veillonellaceae;g__Allisonella	0.000137578	0.00200864	2.75156e-05	0	0.00731915	0.000742922	0	0	0	0.00561319	0.00286162	0.00044025	0.000963047	5.50312e-05	0	0	0.000467765	0.000110062	0	0.000330187	0	0	0	0	0	0	0.000192609	0	0.00112814	2.75156e-05	0	0	0
k__Bacteria;p__Firmicutes;c__Negativicutes;o__Selenomonadales;f__Veillonellaceae;g__Dialister	0	0.0377514	0.047657	0.0146108	0.186859	0.000137578	0.000220125	0.0335415	0.00396225	0.0608095	0	0.00709903	0.01318	0.00489778	0.000247641	0.0415211	0	0.0203891	0.0008805	0.0171147	0.0192609	0.000165094	0	0.00360455	0.00145833	0	0	0	2.75156e-05	0.0322208	0	0	2.75156e-05
k__Bacteria;p__Firmicutes;c__Negativicutes;o__Selenomonadales;f__Veillonellaceae;g__Megamonas	0.008805	0	2.75156e-05	0	0	0	0	0	0	0.000522797	0.148502	5.50312e-05	2.75156e-05	0	0	0	0.0187381	0.0154363	2.75156e-05	0.023746	0.000165094	0.0404204	0.00445753	0	0.0192334	0	0.000715406	0.000302672	0.00591586	5.50312e-05	2.75156e-05	2.75156e-05	0
k__Bacteria;p__Firmicutes;c__Negativicutes;o__Selenomonadales;f__Veillonellaceae;g__Megasphaera	0.0111713	2.75156e-05	0.000357703	0.289079	0.03079	0	0	2.75156e-05	2.75156e-05	0.0885452	5.50312e-05	0.100817	0.018463	0	0	0	0	0	2.75156e-05	0.014941	0	0	0	0	0.0208844	0	0	0	0.0245714	0.00209119	0	0	0
k__Bacteria;p__Firmicutes;c__Negativicutes;o__Selenomonadales;f__Veillonellaceae;g__Mitsuokella	0	0	0	0	0	0	0	0	0	0	0	0.0102083	0	0	0	0	0	0	0	0	0	0	0	0	0	0	0	0	0.00239386	0	0	0	0
k__Bacteria;p__Firmicutes;c__Negativicutes;o__Selenomonadales;f__Veillonellaceae;g__Veillonella	0.00129323	2.75156e-05	2.75156e-05	0.000165094	0.000385219	0.0026415	0.0227829	0	0.00495281	0.000330187	0.00148584	5.50312e-05	0.00478772	0	0.00151336	5.50312e-05	0	0.00217373	0.0014033	8.25468e-05	0.000220125	0.000495281	0.000330187	0.000935531	0.000192609	0.000220125	0.000522797	5.50312e-05	0.00129323	2.75156e-05	0	8.25468e-05	0.000275156
k__Bacteria;p__Fusobacteria;c__Fusobacteriia;o__Fusobacteriales;f__Fusobacteriaceae;Other	0	0	0	0	0	0	0	0	0	0	0	0	0	0	0	0	0	0	0	0	0	0	0	0	0	0	0	0	0	0	0	0	0.0349448
k__Bacteria;p__Fusobacteria;c__Fusobacteriia;o__Fusobacteriales;f__Fusobacteriaceae;g__Fusobacterium	0.0214897	0	2.75156e-05	0.000577828	2.75156e-05	0.000357703	5.50312e-05	0	0.000330187	0.000192609	0.000220125	0.000247641	0.0274056	0	0.131717	0.000192609	0.0331013	0	0.000137578	0.0337617	0	0	0.000137578	0	0.00478772	0	8.25468e-05	0.0049253	0.0233608	2.75156e-05	0	0.00302672	0
k__Bacteria;p__Fusobacteria;c__Fusobacteriia;o__Fusobacteriales;f__Leptotrichiaceae;g__Sneathia	0	0	0	0	0	0	0	0	2.75156e-05	0	0	0	0	0	0	0	0.000192609	0.000110062	0	0	0	0	0	0	0	0	0	0	0	0	0	0	0
k__Bacteria;p__Lentisphaerae;c__Lentisphaeria;Other;Other;Other	0	0	0	0	0	0	0	0	0	0	0	0	0	0	0	0	0	0	0	0	0	0	0	0	0	0	0	0	0	8.25468e-05	0	0	0
k__Bacteria;p__Proteobacteria;c__Alphaproteobacteria;Other;Other;Other	0	0	0	0	0	0	0	0.00126572	0	0	0	0	0	0	0	0.0623779	0	0	0	0	0	0	0	0	0	0	0	0	0	0	0.001761	0	0
k__Bacteria;p__Proteobacteria;c__Alphaproteobacteria;o__Caulobacterales;f__Caulobacteraceae;g__Brevundimonas	0	0	0	0	0	0	0	0	0	0	0	0	0	0	0	0	0	0	0	0	0	0	0	0	0	0	0	0	0	5.50312e-05	0	0	0
k__Bacteria;p__Proteobacteria;c__Alphaproteobacteria;o__Rhizobiales;f__Rhizobiaceae;g__Shinella	0	0	0	0	0	0	0	0	0	0	0	0	0	0	2.75156e-05	2.75156e-05	0	0	2.75156e-05	0	0	0	0	0	2.75156e-05	0	0	5.50312e-05	0	2.75156e-05	0	0	0
k__Bacteria;p__Proteobacteria;c__Alphaproteobacteria;o__Sphingomonadales;f__Sphingomonadaceae;g__Sphingobium	0	0	0	0	0	0	0	0	0	0	0	0	0	0	0	0	0	0	0	0	2.75156e-05	0	0	0	0	0	0	0	0	8.25468e-05	0	0	0
k__Bacteria;p__Proteobacteria;c__Betaproteobacteria;o__Burkholderiales;Other;Other	0.00396225	0.0356327	0	0.00390722	0.0148584	0.000165094	2.75156e-05	0	0.0021187	0.00924525	0	0.00621853	0	0.00173348	0.0569023	0	0	0	0	0.000192609	0.0648543	0	0	0	0.000990562	0	0	0.000522797	0.000247641	0.0012382	0	0	0
k__Bacteria;p__Proteobacteria;c__Betaproteobacteria;o__Burkholderiales;f__Comamonadaceae;g__Comamonas	0	0	0	0	0	0	0	0	0	0	0	2.75156e-05	0	0	0	0	0	0	2.75156e-05	0	0	0	0	0	0	0	0	0	0	0.00635611	0	0	0
k__Bacteria;p__Proteobacteria;c__Betaproteobacteria;o__Burkholderiales;f__Comamonadaceae;g__Delftia	0	0	0	0	0	0	0	0	0	0	0	0	0	0	0	0	0	0	0	0	0	0	0	0	0	0	0	0.000165094	0	0	0	0	0
k__Bacteria;p__Proteobacteria;c__Betaproteobacteria;o__Burkholderiales;f__Oxalobacteraceae;g__Oxalobacter	0	8.25468e-05	0	0	0.000632859	0	0	0.000467765	0.00115566	2.75156e-05	0	0	0	0.000220125	0	0.000247641	0	0	0.000357703	0.000412734	0.000192609	0	0.000522797	0.000137578	2.75156e-05	0	0	0.000192609	0	0.00104559	0	0	0.00044025
k__Bacteria;p__Proteobacteria;c__Betaproteobacteria;o__Burkholderiales;f__Sutterellaceae;g__Parasutterella	0.00847481	0.0628732	0.0302397	0.001761	0.00247641	2.75156e-05	2.75156e-05	0.0029992	0.0240762	0.000522797	0.0505187	0.00773189	0	0.00544809	0.0122444	0.0219024	0	0.000275156	0.000577828	0.000220125	0	0.00129323	8.25468e-05	0	0.00742922	2.75156e-05	0.0139779	0.00360455	5.50312e-05	2.75156e-05	0	0.0657898	0.000220125
k__Bacteria;p__Proteobacteria;c__Betaproteobacteria;o__Burkholderiales;f__Sutterellaceae;g__Sutterella	2.75156e-05	0	0	0.0029992	0	0.00110062	0	0	0.000165094	0.000935531	0	5.50312e-05	0.0188207	0	0	0	0.130754	0.0876923	0.000632859	0.0342569	0	0.0201414	0.0600116	0	0	0.0589935	0	0	0.0527474	0.00382467	0	8.25468e-05	0.0750901
k__Bacteria;p__Proteobacteria;c__Betaproteobacteria;o__Neisseriales;f__Neisseriaceae;g__Neisseria	0	2.75156e-05	0	0	0	0	0	0	0	0	0	0	0	0	0	0	0	0	0	0	2.75156e-05	0	0	0	0	0	0	0	0	0	0	0	0
k__Bacteria;p__Proteobacteria;c__Betaproteobacteria;o__Neisseriales;f__Neisseriaceae;g__Vogesella	0	0	0	0	0	0	0	0	0	0	0	0	0	0	0	0	0	0	0	0	0	0	0	0	0	0	0	0	0	8.25468e-05	0	0	0
k__Bacteria;p__Proteobacteria;c__Deltaproteobacteria;o__Desulfovibrionales;f__Desulfovibrionaceae;Other	0	0	0	0	0	0	0	0	0	0.0375863	0	0	0	0	0	0.000412734	0	0	0	8.25468e-05	0	2.75156e-05	0	0.00162342	0	0	0.000797953	2.75156e-05	0.00346697	0.000522797	0	0	0
k__Bacteria;p__Proteobacteria;c__Deltaproteobacteria;o__Desulfovibrionales;f__Desulfovibrionaceae;g__Bilophila	0.00668629	0.00313678	0.000192609	0.000550312	0.00971301	0.00676884	0.000825468	0.00621853	0.00679636	0.00192609	0.00151336	0.00971301	2.75156e-05	0.00437498	0.0206642	0.0124646	0.0101808	0.0029992	0.00068789	0.0250117	0.0114465	0.00503536	0.00764934	0.0225903	0.00844729	0.00877748	0.00239386	0.0241862	0.000137578	0.00971301	0	0.000192609	0.00242137
k__Bacteria;p__Proteobacteria;c__Deltaproteobacteria;o__Desulfovibrionales;f__Desulfovibrionaceae;g__Desulfovibrio	0	0	5.50312e-05	0	0.000825468	0.00539306	0	0.01318	0	0	2.75156e-05	0	0	0.000467765	0	0.00167845	0	2.75156e-05	0.000632859	0.0155463	0	2.75156e-05	0	0.000110062	0.000165094	0.0137853	2.75156e-05	0.0134551	2.75156e-05	0.00781443	2.75156e-05	0	0.000165094
k__Bacteria;p__Proteobacteria;c__Epsilonproteobacteria;o__Campylobacterales;f__Campylobacteraceae;g__Campylobacter	2.75156e-05	5.50312e-05	0	0	0	5.50312e-05	2.75156e-05	0	0	2.75156e-05	0	0	0	0	0	5.50312e-05	5.50312e-05	0	0	0	0	5.50312e-05	0	0	0	5.50312e-05	0	0	0	0	0	2.75156e-05	0
k__Bacteria;p__Proteobacteria;c__Gammaproteobacteria;o__Aeromonadales;f__Succinivibrionaceae;g__Succinivibrio	0	0	0	0	0	0	0	0	0	0	0	0	0.000137578	0	0	0	0	0	0	0	0	0	0	0	0	0	0	0	0	0	0	0	0
k__Bacteria;p__Proteobacteria;c__Gammaproteobacteria;o__Enterobacteriales;f__Enterobacteriaceae;Other	0.00520045	0.000275156	0.00437498	0.13722	0.000495281	0.0026415	0.102826	0.000165094	0.0223152	0.00206367	2.75156e-05	0.00481523	0.0136477	0.000632859	0	0.000192609	0	0	0.000522797	0.0102083	0	2.75156e-05	0	0	0	5.50312e-05	0.00170597	0.00209119	0	0.00126572	0.000302672	0.0238836	0.00266901
k__Bacteria;p__Proteobacteria;c__Gammaproteobacteria;o__Enterobacteriales;f__Enterobacteriaceae;g__Escherichia/Shigella	0.00407231	0.000467765	0.0172798	0.000357703	0.00847481	0.232507	0.0110062	0.0766035	0.0329912	0.087252	0.000605344	0.00635611	0.000302672	0.0176375	0.00115566	0.00941034	0	0.00297169	0.000660375	0.0121069	0.00283411	0.000165094	5.50312e-05	0.00115566	0.00583331	0.00247641	0.0180778	0.0738519	0.00225628	0.00861239	0.0180502	0.0294417	0.000137578
k__Bacteria;p__Proteobacteria;c__Gammaproteobacteria;o__Enterobacteriales;f__Enterobacteriaceae;g__Providencia	0	0	0	0	0	0	0	0	0	0	0	0	0	0	0	0	0	0	0	0	0	0	0	0	0	0	0	0	0	0.00101808	5.50312e-05	0	0
k__Bacteria;p__Proteobacteria;c__Gammaproteobacteria;o__Oceanospirillales;f__Halomonadaceae;g__Cobetia	0	0.000110062	0	0	0	0	0	0	0	0	0	0	0	0	0	0	0	0	0	0	0	0	0	0	0	0	0	0	0	0	0	0	0
k__Bacteria;p__Proteobacteria;c__Gammaproteobacteria;o__Pasteurellales;f__Pasteurellaceae;Other	0	0	0	8.25468e-05	0	2.75156e-05	0	0	0	0	0.00110062	0	0	0	0	0	0	0	0	0	2.75156e-05	0	0	2.75156e-05	0	0	8.25468e-05	0	0.000302672	0	0	0.000137578	2.75156e-05
k__Bacteria;p__Proteobacteria;c__Gammaproteobacteria;o__Pasteurellales;f__Pasteurellaceae;g__Aggregatibacter	0	0	0	0	0	0	0	0	0	0.000165094	0	2.75156e-05	0	0	0	0	0	2.75156e-05	0	0	0	0.000110062	0	0	0	0	8.25468e-05	0	8.25468e-05	0	0	0	0
k__Bacteria;p__Proteobacteria;c__Gammaproteobacteria;o__Pasteurellales;f__Pasteurellaceae;g__Haemophilus	0.000495281	0.000192609	0	0.000275156	0.000605344	2.75156e-05	0.00189858	0	0.000302672	0.00192609	0.00712654	0	0.00253144	0.000275156	0.00159591	0	0	0.000963047	0.000412734	0.00107311	0.00068789	0.00156839	0.00187106	0.00409983	0	0.000302672	0.00412734	0.000110062	0.0151886	0	0	0.0029992	0.00203616
k__Bacteria;p__Proteobacteria;c__Gammaproteobacteria;o__Pseudomonadales;f__Moraxellaceae;g__Acinetobacter	0.000385219	0	0	0	0	0	0	0	0	0	0	0	0	0	0	0	0	0	2.75156e-05	0	0	0	0	0	0	0	0	0	0	0.000165094	0	0	0
k__Bacteria;p__Proteobacteria;c__Gammaproteobacteria;o__Pseudomonadales;f__Pseudomonadaceae;g__Pseudomonas	0	0	0	0	0	0	0	0	0	0	0	0	0	0	0	0	0	0	5.50312e-05	0	0	0	0	0	0	0	0	8.25468e-05	0	0.000522797	0	0	0
k__Bacteria;p__Proteobacteria;c__Gammaproteobacteria;o__Xanthomonadales;f__Xanthomonadaceae;g__Stenotrophomonas	0	0	0	0	0	0	0	0	0	0	0	0	0	0	0	0	0	0	0	0	0	0	0	0	0	0	0	5.50312e-05	0	8.25468e-05	0	0	0
k__Bacteria;p__Synergistetes;c__Synergistia;o__Synergistales;f__Synergistaceae;g__Cloacibacillus	0	0	0	0	0	0	0	0	0	0	0	2.75156e-05	0	0.000467765	0	8.25468e-05	0	0	0.000302672	0.00462262	0	0	0	0.000137578	0.00104559	0	2.75156e-05	0	0	0.00465014	0.000137578	0	0
k__Bacteria;p__Synergistetes;c__Synergistia;o__Synergistales;f__Synergistaceae;g__Pyramidobacter	0	0	0	0	5.50312e-05	0.000165094	0	0	0	0	0	0	0	0	0	0	0	0	0.000192609	0.00365958	0	0	0	0	0.00115566	0	0	0	0	0.00044025	0	0	0
k__Bacteria;p__Synergistetes;c__Synergistia;o__Synergistales;f__Synergistaceae;g__Synergistes	0	0	0	0	0	0	0	0	0	0	0	0	0	0	0	0	0	0	0	0	0	0	0	0	0	0	5.50312e-05	0	0	0	0	0	0
k__Bacteria;p__Verrucomicrobia;c__Opitutae;o__Puniceicoccales;f__Puniceicoccaceae;Other	0	0	0	0	0	0	0	0	0	0	0	0	0	0	0	0	0	0	0	0	0	0	0	0	0	0	0	0	0	2.75156e-05	0	0	0
k__Bacteria;p__Verrucomicrobia;c__Verrucomicrobiae;o__Verrucomicrobiales;f__Verrucomicrobiaceae;g__Akkermansia	0	8.25468e-05	0	0	0	0	0	0.00921773	0.000632859	0.0329087	0	0	0	0.0153812	0	0.0270203	0.00767686	0.00068789	0.00833723	0.000165094	0.0149685	2.75156e-05	8.25468e-05	0.0104284	0	0	2.75156e-05	2.75156e-05	0	0.0435847	0	0	0.003522

## Sheet: read counts
Sample name	Clean Reads
D01	64563
D02	63632
D03	61370
D04	58628
D05	44566
D06	55180
D09	57701
D10	60380
D11	55059
D12	63191
D13	55545
D14	45070
D15	55655
D16	57200
H01	55771
H02	62459
H03	63641
H04	58742
H05	52256
H06	56973
H07	56464
H08	62168
H09	58652
H10	58604
H11	58583
H12	59706
H13	61284
H14	59165
H15	60676
H17	58802
H18	59682
H19	57268
H20	61409
