# Supplementary material for: Enteric Phageome Alterations in Patients With Type 2 Diabetes
Source: Front Cell Infect Microbiol. 2021 Jan 22;10:575084. doi: 10.3389/fcimb.2020.575084 (PMC7862107; doi:10.3389/fcimb.2020.575084)
Supplement: Supplementary file 5 [file Table_4.xlsx]

## Sheet: Sheet1
	bacterial genera		bacterial genera		bacterial genera		bacterial genera		bacterial genera		bacterial genera
hs CRP	Pantoea	glutamic pyruvic transaminase	Aeromonas	GLU0	Brochothrix	InS0	Brochothrix	InS30	Rhodococcus	InS120	Rhodococcus
	Pseudomonas		Mycobacterium		Silicibacter		Silicibacter		Yersinia		Yersinia
	Thermus				Vibrio
